# Supplementary material for: Universality of the DNA methylation codes in Eucaryotes
Source: Sci Rep. 2019 Jan 17;9:173. doi: 10.1038/s41598-018-37407-8 (PMC6336885; doi:10.1038/s41598-018-37407-8)
Supplement: Supplementary file 2 — Supplementary file 1 [file 41598_2018_37407_MOESM2_ESM.xlsx]

## Sheet: Feuille1
N°	Species	year	Reference	Gaussian	Formula	Sequences
1	Acropora millepora	2014	Bimodal signatures of germline methylation are linked with gene expression plasticity in the coral Acropora millepora. Dixon et al. 2014	Yes	Without the length
2	Nematostella vectensis	2012	The Evolution of Invertebrate Gene Body Methylation. Sarda et al. 2012	mclust	Without the length
3	Biomphalaria glabrata	2013	5-methyl-cytosine and 5-hydroxy-methyl-cytosine in the genome of Biomphalaria glabrata, a snail intermediate host of Schistosoma mansoni. Fneich et al. 2013	mclust	With the length
4	Crassostrea gigas	2010	DNA methylation patterns provide insight into epigenetic regulation in the Pacific oyster (Crassostrea gigas). Gavery & Roberts. 2010	mixtools	With the length	EST
5	Acromyrmex echinatior	2013	Social insect genomes exhibit dramatic evolution in gene composition and regulation while preserving regulatory features linked to sociality. Simola et al. 2013		With the length
6	Atta cephalotes	2011	The genome sequence of the leaf-cutter ant Atta cephalotes reveals insights into Its obligate symbiotic lifestyle. Suen et al. Plos Genet. 2011	No	Without the length
7	Linepithema humile	2011	Draft genome of the globally widespread and invasive Argentine ant (Linepithema humile). Smith et al. PNAS. 2011	No	Without the length	Exon + Intron
8	Pogonomyrmex barbatus	2011	Draft genome of the red harvester ant Pogonomyrmex barbatus. Smith et al. Plos One. 2011	No	Without the length	Exon + Intron
9	Cerapachys biroi	2014	The genome of the clonal raider ant Cerapachys biroi. Oxley et al. Curr. Biol. 2014	No	Unknown	CDS and genomics
10	Solenopsis invicta	2011	The genome of the fire ant Solenopsis invicta. Wurm et al. PNAS. 2011	No	Unknown	Genome
11	Apis mellifera	2010	DNA methylation and Genome evolution in Honeybee: gene length, expression, functional enrichment covary with the evolutionary signature of DNA methylation. Zeng et al. Genome biology and evolution. 2010	mclust	Both	Exon + Intron
12	Lasioglossum albipes	2013	The draft genome of a socially polymorphic halictid bee, Lasioglossum albipes. Kocher et al. Genome Biol. 2013	No	Without the length	CDS and genomics
13	Nasonia vitripennis	2011	Comparative Analyses of DNA Methylation and Sequence Evolution Using Nasonia Genomes. Park et al. Molecular biology and evolution. 2011	mclust	With the length	Refseq
14	Nasonia vitripennis	2013	Function and Evolution of DNA Methylation in Nasonia vitripennis. Plos Genetics. 2013	No	Unknown	CDS-transcript
15	Coptotermes formasanus	2012	Evidence of a conserved functional role for DNA methylation in termites. Glastad et al. 2013	NOCOM (Ott, 1979)	With the length	CDS and EST
16	Reticulitermes flavipes	2012	Evidence of a conserved functional role for DNA methylation in termites. Glastad et al. 2013	NOCOM (Ott, 1979)	With the length	CDS and EST
17	Zootermopsis nevadensis	2014	Molecular traces of alternative social organization in a termite genome. Nat. Commun. 2014	No	With the length	Exon, intron, promoter and all the genome
18	Locusta migratoria	2011	Evidence for Widespread Genomic Methylation in the Migratory Locust, Locusta migratoria (Orthoptera: Acrididae). Plos One. 2011	NOCOM (Ott, 1979)	Without the length	Unigene
19	Locusta migratoria	2014	The locus genome provides insight into swarm formation and long-distance flight. Nature communication. 2014	No	Unknown	Genome
20	Acyrthosiphon pisum	2010	A functional DNA methylation system in the pea aphid, Acyrthosiphon pisum. Insect Molecular Biology. 2010	No	Unknown	CDS and predicted genes
21	Acyrthosiphon pisum	2012	Evidence of a conserved functional role for DNA methylation in termites. Glastad et al. 2013	NOCOM (Ott, 1979)	With the length	EST
22	Diuraphis noxia	2015	The genome of Diuraphis noxia, a global aphid pest of small grains. BioMed Central. 2015	No	With the length	Predicted transcript
23	Drosophila melanogaster	2012	Evidence of a conserved functional role for DNA methylation in termites. Glastad et al. 2013	NOCOM (Ott, 1979)	With the length	EST
24	Drosophila melanogaster	2009	DNA methylation is widespread and associated with differential gene expression in castes of the honeybee, Apis mellifera. Elango et al. PNAS. 2009	NOCOM (Ott, 1979)	Without the length	intron, UTR5'3', promoter
25	Anopheles gambiae	2009	DNA methylation is widespread and associated with differential gene expression in castes of the honeybee, Apis mellifera. Elango et al. PNAS. 2009	NOCOM (Ott, 1979)	Without the length	intron, UTR5'3', promoter
26	Tetranychus urticae	2014	The first myriapod genome sequence reveals conservative arthropod gene content and genome organisation in the centipede strigamia maritima. Chipman et al. Plos One. 2014	mclust	Unknown	Genes
27	Tribolium castaneum	2009	DNA methylation is widespread and associated with differential gene expression in castes of the honeybee, Apis mellifera. Elango et al. PNAS. 2009	NOCOM (Ott, 1979)	Without the length	intron, UTR5'3', promoter
28	Bombyx mori	2010	Single base-resolution methylome of the silkworm reveals a sparse epigenomic map. Nature Biotechnology. 2010	No	Unknown	Gene
29	Danaus plexippus	2011	The monarch butterfly genome yields insights into long-distance migration. Zhan et al. Cell. 2011	No	Without the length	Gene and coding region
30	Nicrophorus vespilloides	2015	The Genome and Methylome of a Beetle with Complex Social Behavior, Nicrophorus vespilloides (Coleoptera: Silphidae). Cunningham et al. GBE. 2015	No	Without the length	Gene
31	Strigamia maritima	2014	The first myriapod genome sequence reveals conservative arthropod gene content and genome organisation in the centipede strigamia maritima. Chipman et al. Plos One. 2014	mclust	Unknown	Gene
32	Ciona intestinalis	2007	CpG methylation is targeted to transcription units in an invertebrate genome. Genome research. 2007	No	Unknown	EST
33	Homo sapiens	2009	Computational approaches for understanding the evolution of DNA methylation in animals.	No	Unknown	Unknow
34	Branchiostoma floridae	2012	DNA methylation in amphioxus: from ancestral functions to new roles in vertebrates. Albalat et al. 2012	NOCOM (Ott, 1979)	Unknown	Genome
35	Meloidogyne incognita	2014	Elucidating the molecular bases of epigenetic inheritance in non-model invertebrates: The case of the root-knot nematode Meloidogyne incognita. Perfus-Barbeoch et al. Frontiers in Physiology. 2014	mixtools	With the length	EST
36	Arabidopsis thaliana	2014	The evolution of the coding exome of the arabidopsis species – the influences of DNA methylation, relative exon position, and exon length. Feng-Chi Chen et al. BMC Evol Biol. 2014	No	Second formula	CDS
37	Eimeria tenella	1993	Analysis of dinucleotide frequency and codon usage in the phylum Apicomplexa. Ellis et al. Gene. 1993	No	Unknown	Gene sequences
38	Theileria parva	1993	Analysis of dinucleotide frequency and codon usage in the phylum Apicomplexa. Ellis et al. Gene. 1993	No	Unknown	Gene sequences
39	Chondrus crispus	1993	The GAPDH gene system of the red alga Chondrus crispus: promoter structures, intron/exon organization, genomic complexity and differential expression of genes. Liau et al. Plant Mol Biol. 1993	No	Unknown	Gene sequences

## Sheet: Feuille2
Year	Number
1993	3
2007	1
2009	4
2010	4
2011	7
2012	6
2013	4
2014	8
2015	2
Total	39
