# Supplementary material for: Universality of the DNA methylation codes in Eucaryotes
Source: Sci Rep. 2019 Jan 17;9:173. doi: 10.1038/s41598-018-37407-8 (PMC6336885; doi:10.1038/s41598-018-37407-8)
Supplement: Supplementary file 3 — Supplementary file 2 [file 41598_2018_37407_MOESM3_ESM.zip]

Archive with 4 entries (3 files):
- Supplementary_files_02_Histogram_databases_KDE/
- Supplementary_files_02_Histogram_databases_KDE/histogram_kde_cleanEST.pdf
- Supplementary_files_02_Histogram_databases_KDE/histogram_kde_dbEST.pdf
- Supplementary_files_02_Histogram_databases_KDE/histogram_kde_Genome.pdf
