# Supplementary material for: Universality of the DNA methylation codes in Eucaryotes
Source: Sci Rep. 2019 Jan 17;9:173. doi: 10.1038/s41598-018-37407-8 (PMC6336885; doi:10.1038/s41598-018-37407-8)
Supplement: Supplementary file 4 — Supplementary file 3 [file 41598_2018_37407_MOESM4_ESM.zip]

Archive with 3 entries (2 files):
- Supplementary_files_03_database_comparison.pdf
- __MACOSX/
- __MACOSX/._Supplementary_files_03_database_comparison.pdf
