# Supplementary material for: Universality of the DNA methylation codes in Eucaryotes
Source: Sci Rep. 2019 Jan 17;9:173. doi: 10.1038/s41598-018-37407-8 (PMC6336885; doi:10.1038/s41598-018-37407-8)
Supplement: Supplementary file 5 — Supplementary file 4 [file 41598_2018_37407_MOESM5_ESM.xlsx]

## Sheet: CDS-cDNA
		Species	GFF files (annotation)
Metazoa	1	Amphimedon queenslandica	http://metazoa.ensembl.org/info/website/ftp/index.html
	2	Trichoplax adhaerens
	3	Mnemiopsis leidyi
	4	Nematostella vectensis
	5	Capitella teleta
	6	Ciona intestinalis
	7	Helobdella robusta
	8	Lottia gigantea
	9	Crassostrea gigas
	10	Dendroctonus ponderosae
	11	Atta cephalotes
	12	Solenopsis invicta
	13	Apis mellifera
	14	Mus musculus
	15	Nasonia vitripennis
	16	Zootermopsis nevadensis
	17	Acyrthosiphon pisum
	18	Aedes aegypti
	19	Drosophila ananassae
	20	Drosophila melanogaster
	21	Bombyx mori
	22	Tetranychus urticae
	23	Daphnia pulex
	24	Strongylocentrotus purpuratus	http://whis.caltech.edu/Echinobase/download_data
	25	Danio rerio	http://vega.sanger.ac.uk/Danio_rerio/Info/Annotation
	26	Macropus eugenii	http://vega.sanger.ac.uk/Macropus_eugenii/Info/Index
	27	Gorilla gorilla gorilla	http://vega.sanger.ac.uk/Gorilla_gorilla/Info/Index
	28	Pan troglodytes	http://vega.sanger.ac.uk/Pan_troglodytes/Info/Index
	29	Human	http://vega.sanger.ac.uk/Homo_sapiens/Info/Annotation
	30	Pristionchus pacificus	http://vega.sanger.ac.uk/Pan_troglodytes/Info/Index
	31	Loa loa	http://metazoa.ensembl.org/info/website/ftp/index.html
	32	Heterorhabditis bacteriophora	ftp://ftp.ebi.ac.uk/pub/databases/wormbase/parasite/releases/WBPS4/species/heterorhabditis_bacteriophora/PRJNA13977/heterorhabditis_bacteriophora.PRJNA13977.WBPS4.CDS_transcripts.fa.gz
	33	Echinococcus multilocularis	http://parasite.wormbase.org/Echinococcus_multilocularis_prjeb122/Info/Index/
	34	Echinococcus granulosus	http://parasite.wormbase.org/Echinococcus_granulosus_prjeb121/Info/Index/
	35	Taenia solium	http://parasite.wormbase.org/Taenia_solium_prjna170813/Info/Index/
	36	Clonorchis sinensis	http://parasite.wormbase.org/Clonorchis_sinensis_prjda72781/Info/Index/
	37	Fasciola hepatica	http://parasite.wormbase.org/Fasciola_hepatica_prjeb6687/Info/SpeciesLanding/
	38	Schistosoma japonicum	http://parasite.wormbase.org/Schistosoma_japonicum_prjea34885/Info/Index/
	39	Schistosoma mansoni	http://parasite.wormbase.org/Schistosoma_mansoni_prjea36577/Info/Index/
	40	Schmidtea mediterranea	http://parasite.wormbase.org/Schmidtea_mediterranea_prjna12585/Info/Index/
	41	Trichinella spiralis	http://parasite.wormbase.org/Trichinella_spiralis_prjna12603/Info/Index/
	42	Trichuris muris	http://parasite.wormbase.org/Trichuris_muris_prjeb126/Info/Index/
	43	Onchocerca flexuosa	http://parasite.wormbase.org/Onchocerca_flexuosa_prjeb512/Info/Index/
	44	Onchocerca volvulus	http://parasite.wormbase.org/Onchocerca_volvulus_prjeb513/Info/Index/
	45	Wuchereria bancrofti	http://parasite.wormbase.org/Wuchereria_bancrofti_prjeb536/Info/Index/
	46	Meloidogyne incognita	http://parasite.wormbase.org/Meloidogyne_incognita_prjea28837/Info/Index/
	47	Meloidogyne hapla	http://parasite.wormbase.org/Meloidogyne_hapla_prjna29083/Info/Index/
	48	Parastrongyloides trichosuri	http://parasite.wormbase.org/Parastrongyloides_trichosuri_prjeb515/Info/Index/
	49	Steinernema carpocapsae	http://parasite.wormbase.org/Steinernema_carpocapsae_prjna202318/Info/Index/
	50	Ancylostoma caninum	http://parasite.wormbase.org/Ancylostoma_caninum_prjna72585/Info/Index/
	51	Ancylostoma ceylanicum	http://parasite.wormbase.org/Ancylostoma_ceylanicum_prjna231479/Info/SpeciesLanding/
	52	Haemonchus contortus	http://parasite.wormbase.org/Haemonchus_contortus_prjeb506/Info/SpeciesLanding/
	53	Necator americanus	http://parasite.wormbase.org/Necator_americanus_prjna72135/Info/Index/
	54	Nippostrongylus brasiliensis	http://parasite.wormbase.org/Nippostrongylus_brasiliensis_prjeb511/Info/Index/
	55	Ixodes scapularis	ftp://ftp.ensemblgenomes.org/pub/metazoa/release-27/gff3/ixodes_scapularis/
	56	Tribolium castaneum	ftp://ftp.ensemblgenomes.org/pub/metazoa/release-27/gff3/tribolium_castaneum/
	57	Danaus plexippus	ftp://ftp.ensemblgenomes.org/pub/metazoa/release-27/gff3/danaus_plexippus/
	58	Heliconius melpomene	ftp://ftp.ensemblgenomes.org/pub/metazoa/release-27/gff3/heliconius_melpomene/
	59	Caenorhabditis briggsae	ftp://ftp.ensemblgenomes.org/pub/metazoa/release-27/gff3/caenorhabditis_briggsae/
	60	Caenorhabditis brenneri	ftp://ftp.ensemblgenomes.org/pub/metazoa/release-27/gff3/caenorhabditis_brenneri/
	61	Caenorhabditis elegans	ftp://ftp.ensemblgenomes.org/pub/metazoa/release-27/gff3/caenorhabditis_elegans/
	62	Caenorhabditis japonica	ftp://ftp.ensemblgenomes.org/pub/metazoa/release-27/gff3/caenorhabditis_japonica/
	63	Caenorhabditis remanei	ftp://ftp.ensemblgenomes.org/pub/metazoa/release-27/gff3/caenorhabditis_remanei/
	64	Brugia malayi	ftp://ftp.ensemblgenomes.org/pub/metazoa/release-27/gff3/brugia_malayi/
	65	Anopheles darlingi	ftp://ftp.ensemblgenomes.org/pub/metazoa/release-27/gff3/anopheles_darlingi/
	66	Anopheles gambiae	ftp://ftp.ensemblgenomes.org/pub/metazoa/release-27/gff3/anopheles_gambiae/
	67	Culex quinquefasciatus	ftp://ftp.ensemblgenomes.org/pub/metazoa/release-27/gff3/culex_quinquefasciatus/
	68	Rhodnius prolixus	ftp://ftp.ensemblgenomes.org/pub/metazoa/release-29/fasta/rhodnius_prolixus/cds/
	69	Macaca mulatta	ftp://ftp.ensembl.org/pub/release-82/fasta/macaca_mulatta/cds/
	70	Equus caballus	ftp://ftp.ensembl.org/pub/release-82/fasta/equus_caballus/cds/
	71	Oryctolagus cuniculus	ftp://ftp.ensembl.org/pub/release-82/fasta/oryctolagus_cuniculus/cds/
	72	Tursiops_truncatus	ftp://ftp.ensembl.org/pub/release-82/fasta/tursiops_truncatus/cds/
	73	Canis lupus familiaris	ftp://ftp.ensembl.org/pub/release-82/fasta/canis_familiaris/cds/
	74	Ornithorhynchus anatinus	ftp://ftp.ensembl.org/pub/release-82/fasta/ornithorhynchus_anatinus/cds/
	75	Anolis carolinensis	ftp://ftp.ensembl.org/pub/release-82/fasta/anolis_carolinensis/cds/
	76	Gallus gallus	ftp://ftp.ensembl.org/pub/release-82/fasta/gallus_gallus/cds/
	77	Anas platyrhynchos	ftp://ftp.ensembl.org/pub/release-82/fasta/anas_platyrhynchos/cds/
	78	Ficedula albicollis	ftp://ftp.ensembl.org/pub/release-82/fasta/ficedula_albicollis/cds/
	79	Meleagris gallopavo	ftp://ftp.ensembl.org/pub/release-82/fasta/meleagris_gallopavo/cds/
	80	Taeniopygia guttata	ftp://ftp.ensembl.org/pub/release-82/fasta/taeniopygia_guttata/cds/
	81	Xenopus tropicalis	ftp://ftp.ensembl.org/pub/release-82/fasta/xenopus_tropicalis/cds/
	82	Cavia porcellus	ftp://ftp.ensembl.org/pub/release-82/fasta/cavia_porcellus/cds/
	83	Ovis aries	ftp://ftp.ensembl.org/pub/release-82/fasta/ovis_aries/cds/
	84	Astyanax mexicanus	ftp://ftp.ensembl.org/pub/release-82/fasta/astyanax_mexicanus/cds/
	85	Gadus morhua	ftp://ftp.ensembl.org/pub/release-82/fasta/gadus_morhua/cds/
	86	Oryzias latipes	ftp://ftp.ensembl.org/pub/release-82/fasta/oryzias_latipes/cds/
	87	Gasterosteus aculeatus	ftp://ftp.ensembl.org/pub/release-82/fasta/gasterosteus_aculeatus/cds/
	88	Oreochromis niloticus	ftp://ftp.ensembl.org/pub/release-82/fasta/oreochromis_niloticus/cds/
	89	Petromyzon marinus	ftp://ftp.ensembl.org/pub/release-82/fasta/petromyzon_marinus/cds/
	90	Ciona savignyi	ftp://ftp.ensembl.org/pub/release-82/fasta/ciona_savignyi/cds/
	91	Strigamia maritima	http://metazoa.ensembl.org/Strigamia_maritima/Info/Index
Plants	92	Setaria italica	ftp://ftp.ensemblgenomes.org/pub/plants/release-27/gff3/setaria_italica/
	93	Glycine max	http://plants.ensembl.org/Glycine_max/Info/Index
	94	Brassica oleracea	http://plants.ensembl.org/Brassica_oleracea/Info/Index
	95	Brassica rapa	http://plants.ensembl.org/Brassica_rapa/Info/Index
	96	Arabidopsis thaliana	http://plants.ensembl.org/Arabidopsis_thaliana/Info/Index
	97	Selaginella moellendorffii	http://plants.ensembl.org/Selaginella_moellendorffii/Info/Index
	98	Zea mays	http://plants.ensembl.org/Zea_mays/Info/Index
	99	Vitis vinifera	http://plants.ensembl.org/Vitis_vinifera/Info/Index
	100	Prunus persica	http://plants.ensembl.org/Prunus_persica/Info/Index
	101	Oryza sativa	ftp://ftp.ensemblgenomes.org/pub/plants/release-29/fasta/oryza_sativa/cds/
	102	Solanum lycopersicum	ftp://ftp.ensemblgenomes.org/pub/plants/release-29/fasta/solanum_lycopersicum/cds/
	103	Physcomitrella patens	ftp://ftp.ensemblgenomes.org/pub/plants/release-29/fasta/physcomitrella_patens/cds/
	104	Chlamydomonas reinhardtii	ftp://ftp.ensemblgenomes.org/pub/plants/release-29/fasta/chlamydomonas_reinhardtii/cds/
	105	Solanum tuberosum	ftp://ftp.ensemblgenomes.org/pub/plants/release-29/fasta/solanum_tuberosum/cds/
	106	Triticum aestivum	http://plants.ensembl.org/Triticum_aestivum/Info/Index
Protists	107	Naegleria gruberi	http://protists.ensembl.org/Naegleria_gruberi/Info/Index
	108	Paramecium tetraurelia	http://protists.ensembl.org/Paramecium_tetraurelia/Info/Index
	109	Plasmodium falciparum	http://protists.ensembl.org/Plasmodium_falciparum/Info/Index
	110	Theileria annulata	http://protists.ensembl.org/Theileria_annulata/Info/Index
	111	Theileria parva	http://protists.ensembl.org/Theileria_parva/Info/Index
	112	Theileria orientalis strain shintoku	ftp://ftp.ensemblgenomes.org/pub/protists/release-29/fasta/protists_alveolata1_collection/theileria_orientalis_strain_shintoku/cds/
	113	Toxoplasma gondii	http://protists.ensembl.org/Toxoplasma_gondii/Info/Index
	114	Trypanosoma brucei	http://protists.ensembl.org/Trypanosoma_brucei/Info/Index
	115	Trypanosoma cruzi	http://protists.ensembl.org/Trypanosoma_cruzi/Info/Index
	116	Leishmania major	ftp://ftp.ensemblgenomes.org/pub/protists/release-29/fasta/leishmania_major/cds/
	117	Eimeria acervulina	ftp://ftp.ensemblgenomes.org/pub/protists/release-29/fasta/protists_alveolata1_collection/eimeria_acervulina/cds/
	118	Eimeria maxima	ftp://ftp.ensemblgenomes.org/pub/protists/release-29/fasta/protists_alveolata1_collection/eimeria_maxima/cds/
	119	Eimeria tenella	ftp://ftp.ensemblgenomes.org/pub/protists/release-29/fasta/protists_alveolata1_collection/eimeria_tenella/cds/
	120	Entamoeba histolytica	ftp://ftp.ensemblgenomes.org/pub/protists/release-29/fasta/entamoeba_histolytica/cds/
	121	Emiliania huxleyi	ftp://ftp.ensemblgenomes.org/pub/protists/release-29/fasta/emiliania_huxleyi/cds/
	122	Albugo candida	ftp://ftp.ensemblgenomes.org/pub/protists/release-29/fasta/protists_stramenopiles1_collection/albugo_candida/cds/
	123	Chondrus crispus	ftp://ftp.ensemblgenomes.org/pub/protists/release-29/fasta/protists_rhodophyta1_collection/chondrus_crispus/cds/
	124	Cryptosporidium parvum	ftp://ftp.ensemblgenomes.org/pub/protists/release-29/fasta/protists_alveolata1_collection/cryptosporidium_parvum/cds/
	125	Giardia intestinalis	ftp://ftp.ensemblgenomes.org/pub/protists/release-29/fasta/protists_fornicata1_collection/giardia_intestinalis/cds/
	126	Tetrahymena thermophila	ftp://ftp.ensemblgenomes.org/pub/protists/release-29/fasta/tetrahymena_thermophila/cds/
	127	Babesia equi strain WA	http://protists.ensembl.org/Babesia_equi_strain_wa/Info/Index
Fungi	128	Aspergillus flavus	http://fungi.ensembl.org/Aspergillus_flavus/Info/Index
	129	Aspergillus niger	http://fungi.ensembl.org/Aspergillus_niger/Info/Index
	130	Aspergillus oryzae	http://fungi.ensembl.org/Aspergillus_oryzae/Info/Index
	131	Aspergillus terreus	http://fungi.ensembl.org/Aspergillus_terreus/Info/Index
	132	Claviceps purpurea 20.1	http://fungi.ensembl.org/Claviceps_purpurea_20_1/Info/Index
	133	Fusarium oxysporum	http://fungi.ensembl.org/Fusarium_oxysporum/Info/Index
	134	Magnaporthe oryzae	http://fungi.ensembl.org/Magnaporthe_oryzae/Info/Index
	135	Neurospora crassa	http://fungi.ensembl.org/Neurospora_crassa/Info/Index
	136	Postia placenta	http://fungi.ensembl.org/Postia_placenta_mad_698_r/Info/Index
	137	Saccharomyces cerevisiae	http://fungi.ensembl.org/Saccharomyces_cerevisiae/Info/Index
	138	Schizosaccharomyces pombe	http://fungi.ensembl.org/Schizosaccharomyces_pombe/Info/Index
	139	Tuber melanosporum	http://fungi.ensembl.org/Tuber_melanosporum/Info/Index
	140	Yarrowia lipolytica	http://fungi.ensembl.org/Yarrowia_lipolytica/Info/Index
	141	Puccinia graminis	http://fungi.ensembl.org/Puccinia_graminis/Info/Index
	142	Suillus luteus	ftp://ftp.ensemblgenomes.org/pub/fungi/release-29/fasta/fungi_basidiomycota1_collection/suillus_luteus_uh_slu_lm8_n1/cds/
	143	Metarhizium anisopliae	http://fungi.ensembl.org/Metarhizium_anisopliae/Info/Index
	144	Uncinocarpus reesii	ftp://ftp.ensemblgenomes.org/pub/fungi/release-29/fasta/fungi_ascomycota1_collection/uncinocarpus_reesii_1704/cds/
	145	Cordyceps militaris	ftp://ftp.ensemblgenomes.org/pub/release-29/fungi/fasta/fungi_ascomycota1_collection/cordyceps_militaris_cm01/cds/
	146	Coprinopsis cinerea	ftp://ftp.ensemblgenomes.org/pub/release-29/fungi/fasta/fungi_basidiomycota1_collection/coprinopsis_cinerea_okayama7_130/cds/
	147	Trichoderma atroviride_imi_206040	ftp://ftp.ensemblgenomes.org/pub/release-29/fungi/fasta/fungi_ascomycota1_collection/trichoderma_atroviride_imi_206040/cds/
	148	Blatella germanica	ftp://ftp.hgsc.bcm.edu/I5K-pilot/German_cockroach/maker_annotation/version_0.5.3/

## Sheet: dbEST
Species	NCBI Taxonomy ID	Kingdom
Acanthoscurria gomesiana	115339	Arachnida
Acerentomon franzi	510024	Protura
Acetabularia acetabulum	35845	Plant
Acipenser sinensis	61970	Actinopterygii
Acipenser transmontanus	7904	Actinopterygii
Acropora millepora	45264	Anthozoa
Acropora palmata	6131	Anthozoa
Actinidia arguta	64478	Plant
Actinidia chinensis	3625	Plant
Actinidia deliciosa	3627	Plant
Actinidia eriantha	165200	Plant
Actinidia hemsleyana	165707	Plant
Actinidia polygama	64480	Plant
Actinidia setosa	64481	Plant
Acyrthosiphon kondoi	34664	Hemiptera
Acyrthosiphon pisum	7029	Hemiptera
Adelphocoris lineolatus	236346	Hemiptera
Adonis aestivalis	113211	Plant
Aedes aegypti	7159	Diptera
Aegilops speltoides	4573	Plant
Agrostis capillaris	204232	Plant
Agrostis stolonifera	63632	Plant
Aiptasia pallida	1720309	Anthozoa
Albugo candida	65357	Oobionta
Alexandrium catenella	2925	Dinobionta
Alexandrium minutum	39455	Dinobionta
Alexandrium ostenfeldii	40986	Dinobionta
Alexandrium tamarense	2926	Dinobionta
Alligator mississippiensis	8496	Sauropsida
Allium cepa	4679	Plant
Allium sativum	4682	Plant
Allomyces macrogynus	28583	Blastocladiomycota
Amblyomma variegatum	34610	Arachnida
Ambystoma mexicanum	8296	Amphibia
Ambystoma tigrinum tigrinum	43116	Amphibia
Ampelisca abdita	1239313	Crustacea
Amphimedon queenslandica	400682	Porifera
Amphiura filiformis	82378	Echinodermata
Anas platyrhynchos	8839	Bird
Ancylostoma caninum	29170	Nematoda
Ancylostoma ceylanicum	53326	Nematoda
Anemonia viridis	51769	Anthozoa
Anolis carolinensis	28377	Sauropsida
Anopheles albimanus	7167	Diptera
Anopheles darlingi	43151	Diptera
Anopheles gambiae	7165	Diptera
Anopheles stephensi	30069	Diptera
Anophryoides haemophila	46462	Ciliophora
Antheraea mylitta	34739	Lepidoptera
Antrodia cinnamomea	196114	Basidiomycota
Anurida maritima	64695	Collembola
Apis mellifera	7460	Hymenoptera
Aplysia californica	6500	Gastropoda
Aplysia kurodai	6501	Gastropoda
Apostichopus japonicus	307972	Echinodermata
Arabidopsis thaliana	3702	Plant
Arachis hypogaea	3818	Plant
Archispirostreptus gigas	184086	Myriapoda
Arenicola marina	6344	Annelida
Argopecten irradians	31199	Bivalvia
Armadillidium vulgare	13347	Crustacea
Artemia franciscana	6661	Crustacea
Artemisia annua	35608	Plant
Asparagus officinalis	4686	Plant
Aspergillus flavus	5059	Ascomycota
Aspergillus niger	5061	Ascomycota
Aspergillus oryzae	5062	Ascomycota
Aspergillus terreus	33178	Ascomycota
Astatotilapia burtoni	8153	Actinopterygii
Astyanax mexicanus	7994	Actinopterygii
Atta laevigata	493208	Hymenoptera
Aureobasidium pullulans	5580	Ascomycota
Avena barbata	146530	Plant
Babesia equi	5872	Apicomplexa
Balanoglossus clavigerus	560604	Hemichordata
Betula platyphylla	78630	Plant
Bicyclus anynana	110368	Lepidoptera
Biomphalaria glabrata	6526	Gastropoda
Blomia tropicalis	40697	Arachnida
Bombus terrestris	30195	Hymenoptera
Bombyx mori	7091	Lepidoptera
Bos indicus	9915	Mammalia
Bos taurus	9913	Mammalia
Bothrops alternatus	64174	Sauropsida
Bothrops jararaca	8724	Sauropsida
Botryllus schlosseri	30301	Ascidiacea
Botryococcus braunii	38881	Plant
Botryotinia fuckeliana	40559	Ascomycota
Brachionus plicatilis	10195	Rotifera
Branchiostoma floridae	7739	Metazoa
Brassica napus	3708	Plant
Brassica oleracea	3712	Plant
Brassica rapa	3711	Plant
Brugia malayi	6279	Nematoda
Caenorhabditis brenneri	135651	Nematoda
Caenorhabditis briggsae	6238	Nematoda
Caenorhabditis elegans	6239	Nematoda
Caenorhabditis japonica	281687	Nematoda
Caenorhabditis remanei	31234	Nematoda
Callinectes sapidus	6763	Crustacea
Callorhinchus milii	7868	Chondrichthyes
Campodea fragilis	383857	Diplura
Cancer magister	29965	Crustacea
Canis lupus	9612	Mammalia
Canis lupus familiaris	9615	Mammalia
Cannabis sativa	3483	Plant
Capra hircus	9925	Mammalia
Capsicum annuum	4072	Plant
Carassius auratus	7957	Actinopterygii
Carcinus maenas	6759	Crustacea
Carica papaya	3649	Plant
Carteriospongia foliascens	593584	Porifera
Carthamus tinctorius	4222	Plant
Castanopsis sieboldii	115717	Plant
Cavia porcellus	10141	Mammalia
Celuca pugilator	6772	Crustacea
Centaurea maculosa	215693	Plant
Centella asiatica	48106	Plant
Ceratopteris richardii	49495	Plant
Chaetomium cupreum	155874	Ascomycota
Chironomus tentans	7153	Diptera
Chlamydomonas incerta	51695	Plant
Chlamydomonas reinhardtii	3055	Plant
Chlamys farreri	106299	Bivalvia
Chlorocebus sabaeus	60711	Plant
Chlorokybus atmophyticus	3144	Plant
Chondrus crispus	2769	Rhodobionta
Choristoneura fumiferana	7141	Lepidoptera
Cicer arietinum	3827	Plant
Cichorium intybus	13427	Plant
Cimex lectularius	79782	Hemiptera
Ciona intestinalis	7719	Ascidiacea
Ciona savignyi	51511	Ascidiacea
Citrus aurantiifolia	159033	Plant
Citrus aurantium	43166	Plant
Citrus clementina	85681	Plant
Citrus jambhiri	64884	Plant
Citrus latifolia	200541	Plant
Citrus limettioides	200542	Plant
Citrus limon	2708	Plant
Citrus limonia	171249	Plant
Citrus macrophylla	307630	Plant
Citrus medica	171251	Plant
Citrus reshni	171252	Plant
Citrus reticulata	85571	Plant
Citrus sinensis	2711	Plant
Citrus sunki	237574	Plant
Citrus unshiu	55188	Plant
Claviceps purpurea	5111	Ascomycota
Clonorchis sinensis	79923	Platyhelminthes
Clytia hemisphaerica	252671	Hydrozoa
Coccidioides posadasii	199306	Ascomycota
Cochliomyia hominivorax	115425	Diptera
Coffea canephora	49390	Plant
Coleochaete scutata	3125	Plant
Convoluta pulchra	52062	Metazoa
Coprinopsis cinerea	5346	Basidiomycota
Coptotermes formosanus	36987	Isoptera
Cordyceps militaris	73501	Ascomycota
Coregonus clupeaformis	59861	Actinopterygii
Crassostrea gigas	29159	Bivalvia
Crassostrea virginica	6565	Bivalvia
Crocus sativus	82528	Plant
Cryptococcus laurentii	5418	Basidiomycota
Cryptopygus antarcticus	187623	Collembola
Cryptosporidium parvum	5807	Apicomplexa
Cucumis melo	3656	Plant
Cucumis sativus	3659	Plant
Culex quinquefasciatus	7176	Diptera
Culex tarsalis	7177	Diptera
Curcuma longa	136217	Plant
Curvularia protuberata	671092	Ascomycota
Cyamopsis tetragonoloba	3832	Plant
Cycas rumphii	58031	Plant
Cynodon dactylon	28909	Plant
Cyprinodon variegatus	28743	Actinopterygii
Dactylis glomerata	4509	Plant
Danaus plexippus	13037	Lepidoptera
Danio rerio	7955	Actinopterygii
Daphnia magna	35525	Crustacea
Daphnia pulex	6669	Crustacea
Deinagkistrodon acutus	36307	Sauropsida
Dendroctonus ponderosae	77166	Coleoptera
Dermacentor variabilis	34621	Arachnida
Diaphorina citri	121845	Hemiptera
Dipetalogaster maxima	72496	Hemiptera
Dirofilaria immitis	6287	Nematoda
Dissostichus mawsoni	36200	Actinopterygii
Ditylenchus africanus	490491	Nematoda
Drosophila ananassae	7217	Diptera
Drosophila auraria	47315	Diptera
Drosophila erecta	7220	Diptera
Drosophila grimshawi	7222	Diptera
Drosophila melanogaster	7227	Diptera
Drosophila mojavensis	7230	Diptera
Drosophila pseudoobscura	7237	Diptera
Drosophila sechellia	7238	Diptera
Drosophila serrata	7274	Diptera
Drosophila simulans	7240	Diptera
Drosophila virilis	7244	Diptera
Drosophila willistoni	7260	Diptera
Drosophila yakuba	7245	Diptera
Dugesia japonica	6161	Diptera
Dunaliella salina	3046	Plant
Echinococcus granulosus	6210	Platyhelminthes
Echinococcus multilocularis	6211	Platyhelminthes
Ectocarpus siliculosus	2880	Protist
Eimeria acervulina	5801	Protist
Eimeria maxima	5804	Protist
Eimeria tenella	5802	Protist
Elaeis guineensis	51953	Plant
Elaphe quadrivirgata	86195	Lepidoptera
Emiliania huxleyi	2903	Protist
Endeis spinosa	136194	Chelicerata
Entamoeba histolytica	5759	Protist
Ephedra distachya	3389	Plant
Epichloe festucae	35717	Ascomycota
Equus caballus	9796	Mammalia
Eriocheir sinensis	95602	Crustacea
Eschscholzia californica	3467	Plant
Eucalyptus camaldulensis	34316	Plant
Eucalyptus globulus	34317	Plant
Eucalyptus grandis	71139	Plant
Eucalyptus gunnii	3933	Plant
Eucalyptus pellita	183844	Plant
Eucalyptus tereticornis	183855	Plant
Eucalyptus urophylla	99020	Plant
Euglena gracilis	3039	Protist
Euprymna scolopes	6613	Cephalopoda
Fasciola gigantica	46835	Platyhelminthes
Fasciola hepatica	6192	Platyhelminthes
Fenneropenaeus chinensis	139456	Crustacea
Festuca pratensis	4608	Plant
Folsomia candida	158441	Collembola
Fragaria vesca	57918	Plant
Fucus serratus	87148	Plant
Fucus vesiculosus	49266	Plant
Fumaria officinalis	200993	Plant
Furcellaria lumbricalis	28020	Plant
Fusarium oxysporum	5507	Ascomycota
Fusarium sporotrichioides	5514	Ascomycota
Gadus morhua	8049	Actinopterygii
Gallus gallus	9031	Bird
Gammarus pulex	52641	Crustacea
Gasterosteus aculeatus	69293	Actinopterygii
Gekko japonicus	146911	Lepidoptera
Giardia intestinalis	5741	Protist
Gibberella moniliformis	117187	Ascomycota
Gibberella zeae	5518	Ascomycota
Gillichthys mirabilis	8222	Actinopterygii
Ginkgo biloba	3311	Plant
Glaucocystis nostochinearum	38271	Plant
Glomus intraradices	4876	Glomeromycota
Glossina morsitans morsitans	37546	Diptera
Glycine max	3847	Plant
Gnetum gnemon	3382	Plant
Gobiocypris rarus	143606	Actinopterygii
Gracilaria changii	172969	Gracilaria changii
Haematobia irritans irritans	75445	Diptera
Haemonchus contortus	6289	Nematoda
Haliotis asinina	109174	Gastropoda
Haliotis discus	36094	Gastropoda
Haliotis discus hannai	42344	Gastropoda
Haliotis diversicolor	36095	Gastropoda
Halocynthia roretzi	7729	Ascidiacea
Hedyotis terminalis	219667	Plant
Helianthus annuus	4232	Plant
Helianthus ciliaris	73280	Plant
Heliconius melpomene	34740	Lepidoptera
Heliothis virescens	7102	Lepidoptera
Helobdella robusta	6412	Annelida
Hemicentrotus pulcherrimus	7650	Echinodermata
Heterobasidion annosum	13563	Basidiomycota
Heterocapsa triquetra	66468	Protist
Heterochone calyx	367901	Porifera
Heterodera glycines	51029	Nematoda
Heterorhabditis bacteriophora	37862	Nematoda
Hippoglossus hippoglossus	8267	Actinopterygii
Hirudo medicinalis	6421	Annelida
Homalodisca coagulata	197043	Hemiptera
Hydra magnipapillata	6087	Hydrozoa
Hydra oligactis	6088	Hydrozoa
Hydractinia echinata	35630	Hydrozoa
Hyoscyamus niger	4079	Plant
Hypocrea lixii	5544	Ascomycota
Hypocrea virens	29875	Ascomycota
Hyriopsis cumingii	165450	Bivalvia
Ictalurus furcatus	66913	Actinopterygii
Ictalurus punctatus	7998	Actinopterygii
Ipomoea batatas	4120	Plant
Ischnura elegans	197161	Pterygota
Ixodes ricinus	34613	Arachnida
Ixodes scapularis	6945	Arachnida
Jakoba bahamiensis	221721	Protist
Jakoba libera	143017	Protist
Jatropha curcas	180498	Plant
Labeo rohita	84645	Actinopterygii
Lagopus lagopus scotica	359986	Bird
Lama pacos	30538	Mammalia
Laminaria digitata	80365	Plant
Larimichthys crocea	215358	Actinopterygii
Lates calcarifer	8187	Actinopterygii
Lathyrus odoratus	3859	Plant
Laupala kohalensis	109027	Orthoptera
Leishmania chagasi	44271	Protist
Leishmania major	5664	Protist
Lepeophtheirus salmonis	72036	Crustacea
Lepismachilis y-signata	438505	Monocondylia
Leptinotarsa decemlineata	7539	Coleoptera
Lernaeocera branchialis	298504	Crustacea
Lethenteron camtschaticum	980415	Agnatha
Leymus chinensis	52714	Plant
Limnanthes alba	42439	Plant
Limonium bicolor	293754	Plant
Limulus polyphemus	6850	Chelicerata
Lithognathus mormyrus	50591	Actinopterygii
Litopenaeus vannamei	6689	Crustacea
Littorina saxatilis	31220	Gastropoda
Loa loa	7209	Nematoda
Locusta migratoria	7004	Orthoptera
Loligo pealei	1051067	Cephalopoda
Lolium perenne	4522	Plant
Lottia gigantea	225164	Gastropoda
Lotus japonicus	34305	Plant
Lumbricus rubellus	35632	Annelida
Lutzomyia intermedia	182990	Diptera
Lutzomyia longipalpis	7200	Diptera
Lutzomyia umbratilis	182988	Diptera
Lymnaea stagnalis	6523	Gastropoda
Lysiphlebus testaceipes	77504	Hymenoptera
Macaca fascicularis	9541	Mammalia
Macaca mulatta	9544	Mammalia
Macaca nemestrina	9545	Mammalia
Maconellicoccus hirsutus	177089	Hemiptera
Macrobrachium nipponense	159736	Crustacea
Macrobrachium rosenbergii	79674	Crustacea
Macropus eugenii	9315	Mammalia
Magnaporthe grisea	148305	Ascomycota
Magnaporthe oryzae	318829	Ascomycota
Mahonia nervosa	258188	Plant
Manihot esculenta	3983	Plant
Marsupenaeus japonicus	27405	Crustacea
Mastigamoeba balamuthi	108607	Protist
Meleagris gallopavo	9103	Bird
Meloidogyne arenaria	6304	Nematoda
Meloidogyne chitwoodi	59747	Nematoda
Meloidogyne hapla	6305	Nematoda
Meloidogyne incognita	6306	Nematoda
Meloidogyne javanica	6303	Nematoda
Meloidogyne paranaensis	189293	Nematoda
Metarhizium acridum	92637	Ascomycota
Metridium senile	6116	Anthozoa
Milnesium tardigradum	46460	Metazoa
Mimulus lewisii	69919	Plant
Misgurnus anguillicaudatus	75329	Actinopterygii
Mizuhopecten yessoensis	6573	Bivalvia
Mnemiopsis leidyi	27923	Ctenophora
Molgula tectiformis	30286	Ascidiacea
Moniliophthora perniciosa	153609	Basidiomycota
Monosiga ovata	81526	Protist
Morus indica	248361	Plant
Mycosphaerella fijiensis	83344	Ascomycota
Mytilus californianus	6549	Bivalvia
Mytilus edulis	6550	Bivalvia
Mytilus galloprovincialis	29158	Bivalvia
Myzostoma cirriferum	124864	Annelida
Myzus ascalonicus	51993	Hemiptera
Myzus persicae	13164	Hemiptera
Naegleria gruberi	5762	Protist
Naja atra	8656	Lepidoptera
Nasonia vitripennis	7425	Hymenoptera
Necator americanus	51031	Nematoda
Nematostella vectensis	45351	Anthozoa
Neotyphodium lolii	73839	Ascomycota
Neurospora crassa	5141	Ascomycota
Nicotiana sylvestris	4096	Plant
Nicotiana tabacum	4097	Plant
Nilaparvata lugens	108931	Hemiptera
Nippostrongylus brasiliensis	27835	Nematoda
Nitella hyalina	181804	Plant
Onchocerca flexuosa	387005	Nematoda
Onchocerca volvulus	6282	Nematoda
Oncomelania hupensis	56141	Gastropoda
Oncorhynchus kisutch	8019	Actinopterygii
Oncorhynchus mykiss	8022	Actinopterygii
Oncorhynchus nerka	8023	Actinopterygii
Oncorhynchus tshawytscha	74940	Actinopterygii
Onthophagus taurus	166361	Coleoptera
Onychiurus arcticus	1071257	Collembola
Ophiostoma novo-ulmi	42373	Ascomycota
Ophryotrocha puerilis	169124	Annelida
Oreochromis niloticus	8128	Actinopterygii
Ornithorhynchus anatinus	9258	Mammalia
Oryctolagus cuniculus	9986	Mammalia
Oryza longistaminata	4528	Plant
Oryza minuta	63629	Plant
Oryza officinalis	4535	Plant
Oryza sativa	4530	Plant
Oryzias latipes	8090	Actinopterygii
Osmerus mordax	8014	Actinopterygii
Osmunda lancea	90694	Plant
Ostertagia ostertagi	6317	Nematoda
Ostrinia nubilalis	29057	Lepidoptera
Ovis aries	9940	Mammalia
Oxyrrhis marina	2969	Protist
Paeonia suffruticosa	45171	Plant
Pagrus major	143350	Actinopterygii
Pan troglodytes	9598	Mammalia
Pan troglodytes verus	37012	Mammalia
Panagrolaimus superbus	310955	Nematoda
Panicum virgatum	38727	Plant
Papilio polytes	76194	Lepidoptera
Papilio xuthus	66420	Lepidoptera
Papio anubis	9555	Mammalia
Paracentrotus lividus	7656	Echinodermata
Paracercomonas marina	372086	Protist
Paralichthys olivaceus	8255	Actinopterygii
Paramecium tetraurelia	5888	Protist
Parasteatoda tepidariorum	114398	Arachnida
Parastrongyloides trichosuri	131310	Nematoda
Pavlova lutheri	2832	Plant
Pemphigus spyrothecae	120009	Hemiptera
Penaeus monodon	6687	Crustacea
Perca flavescens	8167	Actinopterygii
Peregrinus maidis	222432	Hemiptera
Peromyscus maniculatus bairdii	230844	Mammalia
Peromyscus polionotus subgriseus	369710	Mammalia
Persea americana	3435	Plant
Petrolisthes cinctipes	88211	Crustacea
Petromyzon marinus	7757	Agnatha
Phakopsora pachyrhizi	170000	Basidiomycota
Phanerochaete carnosa	231932	Basidiomycota
Phanerochaete chrysosporium	5306	Basidiomycota
Phaseolus coccineus	3886	Plant
Philodryas olfersii	120305	Sauropsida
Phlebotomus perniciosus	13204	Diptera
Phycomyces blakesleeanus	4837	Mucoromycotina
Physcomitrella patens	3218	Plant
Picea abies	3329	Plant
Picea glauca	3330	Plant
Picea mariana	3335	Plant
Picea sitchensis	3332	Plant
Pichia stipitis	4924	Plant
Pimephales promelas	90988	Actinopterygii
Pinctada fucata	50426	Bivalvia
Pinctada martensi	206411	Bivalvia
Pinctada maxima	104660	Bivalvia
Pinus banksiana	3353	Plant
Pinus contorta	3339	Plant
Pinus densiflora	77912	Plant
Pinus pinaster	71647	Plant
Pinus radiata	3347	Plant
Pinus sylvestris	3349	Plant
Pinus taeda	3352	Plant
Pinus thunbergii	3350	Plant
Pissodes strobi	49927	Coleoptera
Plasmodium berghei	5821	Protist
Plasmodium falciparum	5833	Protist
Plasmodium falciparum 3D7	36329	Protist
Plasmodium vivax	5855	Protist
Plasmodium yoelii	5861	Protist
Platichthys flesus	8260	Actinopterygii
Pleurobrachia pileus	140457	Ctenophora
Pleuronectes platessa	8262	Actinopterygii
Plutella xylostella	51655	Lepidoptera
Pneumocystis carinii	4754	Ascomycota
Podocoryne carnea	6096	Hydrozoa
Podospora anserina	5145	Ascomycota
Poecilia reticulata	8081	Actinopterygii
Pollicipes pollicipes	41117	Crustacea
Polygonum minus	488003	Plant
Polypedilum vanderplanki	319348	Diptera
Pongo abelii	9601	Mammalia
Populus deltoides	3696	Plant
Populus euphratica	75702	Plant
Populus tremula	113636	Plant
Populus tremuloides	3693	Plant
Porphyra yezoensis	2788	Protist
Postia placenta	104341	Basidiomycota
Pristionchus pacificus	54126	Nematoda
Prunus armeniaca	36596	Plant
Prunus persica	3760	Plant
Prymnesium parvum	97485	Protist
Psetta maxima	52904	Actinopterygii
Pteridium aquilinum	32101	Plant
Quercus petraea	38865	Plant
Quercus robur	38942	Plant
Quercus suber	58331	Plant
Radopholus similis	46012	Nematoda
Raphanus sativus	3726	Plant
Rattus norvegicus	10116	Mammalia
Reclinomonas americana	48483	Protist
Reticulitermes flavipes	36989	Isoptera
Rhipicephalus appendiculatus	34631	Arachnida
Rhipicephalus microplus	6941	Arachnida
Rhizopus oryzae	64495	Mucoromycotina
Rhodnius prolixus	13249	Hemiptera
Rhopalosiphum maidis	43146	Hemiptera
Rhopalosiphum padi	40932	Hemiptera
Rhynchosciara americana	7186	Diptera
Rutilus rutilus	48668	Actinopterygii
Saccharomyces cerevisiae	4932	Ascomycota
Saccharomyces pastorianus	27292	Ascomycota
Saccoglossus kowalevskii	10224	Hemichordata
Salmo salar	8030	Actinopterygii
Samia cynthia ricini	63990	Lepidoptera
Sanguinaria canadensis	3472	Plant
Sarcocapnos crassifolia	185659	Plant
Sarcocystis neurona	42890	Protist
Schistocerca gregaria	7010	Orthoptera
Schistosoma japonicum	6182	Platyhelminthes
Schistosoma mansoni	6183	Platyhelminthes
Schizosaccharomyces pombe	4896	Ascomycota
Schmidtea mediterranea	79327	Platyhelminthes
Scophthalmus maximus	52904	Actinopterygii
Sebastes caurinus	72063	Actinopterygii
Selaginella lepidophylla	59777	Plant
Selaginella moellendorffii	88036	Plant
Setaria italica	4555	Plant
Silene latifolia	37657	Plant
Solanum chacoense	4108	Plant
Solanum lycopersicum	4081	Plant
Solanum melongena	4111	Plant
Solanum pennellii	28526	Plant
Solanum tuberosum	4113	Plant
Solea senegalensis	28829	Actinopterygii
Solenopsis invicta	13686	Hymenoptera
Spalax galili	1026970	Mammalia
Sparus aurata	8175	Actinopterygii
Spermophilus lateralis	76772	Mammalia
Spirogyra pratensis	332123	Plant
Spodoptera littoralis	7109	Lepidoptera
Spodoptera litura	69820	Lepidoptera
Steinernema carpocapsae	34508	Nematoda
Sterkiella histriomuscorum	94289	Protist
Striga hermonthica	68872	Plant
Strongylocentrotus purpuratus	7668	Echinodermata
Suberites domuncula	55567	Porifera
Suidasia medanensis	223625	Arachnida
Suillus luteus	5384	Basidiomycota
Sus scrofa	9823	Mammalia
Taenia solium	6204	Platyhelminthes
Taeniopygia guttata	59729	Bird
Tamarix androssowii	189785	Plant
Taphrina deformans	5011	Ascomycota
Taraxacum kok-saghyz	333970	Plant
Taraxacum officinale	50225	Plant
Tegillarca granosa	220873	Bivalvia
Tetrahymena thermophila	5911	Protist
Tetranychus urticae	32264	Arachnida
Theileria annulata	5874	Protist
Theileria orientalis	68886	Protist
Theileria parva	5875	Protist
Thellungiella halophila	98038	Plant
Thlaspi caerulescens	107243	Plant
Thunnus thynnus	8237	Actinopterygii
Thymallus thymallus	36185	Actinopterygii
Tigriopus californicus	6832	Crustacea
Torpedo californica	7787	Chondrichthyes
Toxoplasma gondii	5811	Protist
Toxoptera citricida	223852	Hemiptera
Trachemys scripta	34903	Sauropsida
Tremella mesenterica	5217	Basidiomycota
Triatoma brasiliensis	65344	Hemiptera
Triatoma matogrossensis	162370	Hemiptera
Tribolium castaneum	7070	Coleoptera
Trichinella pseudospiralis	6337	Nematoda
Trichinella spiralis	6334	Nematoda
Trichoderma atroviride	63577	Ascomycota
Trichoplax adhaerens	10228	Placozoa
Trichosurus vulpecula	9337	Mammalia
Trichuris muris	70415	Nematoda
Trichuris vulpis	219738	Nematoda
Trifolium repens	3899	Plant
Triops cancriformis	194544	Crustacea
Triticum aestivum	4565	Plant
Tritonia diomedea	70853	Gastropoda
Tritrichomonas foetus	1144522	Protist
Trypanosoma brucei	5691	Protist
Trypanosoma cruzi	5693	Protist
Trypanosoma rangeli	5698	Protist
Tuber borchii	42251	Ascomycota
Tuber melanosporum	39416	Ascomycota
Tubifex tubifex	6386	Annelida
Tursiops truncatus	9739	Mammalia
Ulva prolifera	3117	Plant
Urochloa brizantha	240448	Plant
Uromyces appendiculatus	5264	Basidiomycota
Ursus americanus	9643	Mammalia
Vespula squamosa	30214	Hymenoptera
Vigna unguiculata	3917	Plant
Vitis vinifera	29760	Plant
Wrightia tinctoria	653463	Plant
Wuchereria bancrofti	6293	Nematoda
Xenopus laevis	8355	Amphibia
Xenopus tropicalis	8364	Amphibia
Yarrowia lipolytica	4952	Ascomycota
Zamia fischeri	34342	Plant
Zantedeschia aethiopica	69721	Plant
Zea mays	4577	Plant
Zostera marina	29655	Plant
Zostera noltii	55326	Plant

## Sheet: CleanEST
Species	NCBI Taxonomy ID	Kingdom
Acanthoscurria gomesiana	115339	Arachnida
Acetabularia acetabulum	35845	Plant
Acropora millepora	45264	Anthozoa
Acropora palmata	6131	Anthozoa
Actinidia arguta	64478	Plant
Actinidia chinensis	3625	Plant
Actinidia eriantha	165200	Plant
Actinidia setosa	64481	Plant
Acyrthosiphon pisum	7029	Hemiptera
Aedes aegypti	7159	Diptera
Aegilops speltoides	4573	Plant
Agrostis capillaris	204232	Plant
Agrostis stolonifera	63632	Plant
Aiptasia pallida	1720309	Anthozoa
Alexandrium catenella	2925	Dinobionta
Alexandrium tamarense	2926	Dinobionta
Alligator mississippiensis	8496	Sauropsida
Allium cepa	4679	Plant
Ambystoma mexicanum	8296	Amphibia
Ambystoma tigrinum tigrinum	43116	Amphibia
Anas platyrhynchos	8839	Bird
Ancylostoma caninum	29170	Nematoda
Ancylostoma ceylanicum	53326	Nematoda
Anemonia viridis	51769	Anthozoa
Anolis carolinensis	28377	Sauropsida
Anopheles albimanus	7167	Diptera
Anopheles darlingi	43151	Diptera
Anopheles gambiae	7165	Diptera
Anopheles stephensi	30069	Diptera
Antheraea mylitta	34739	Lepidoptera
Antrodia cinnamomea	196114	Basidiomycota
Apis mellifera	7460	Hymenoptera
Aplysia californica	6500	Gastropoda
Argopecten irradians	31199	Bivalvia
Bicyclus anynana	110368	Lepidoptera
Biomphalaria glabrata	6526	Gastropoda
Bombyx mori	7091	Lepidoptera
Chlamys farreri	106299	Bivalvia
Ciona intestinalis	7719	Ascidiacea
Ciona savignyi	51511	Ascidiacea
Clytia hemisphaerica	252671	Hydrozoa
Cordyceps militaris	73501	Ascomycota
Crassostrea gigas	29159	Bivalvia
Crassostrea virginica	6565	Bivalvia
Danio rerio	7955	Actinopterygii
Daphnia magna	35525	Crustacea
Daphnia pulex	6669	Crustacea
Deinagkistrodon acutus	36307	Sauropsida
Dermacentor variabilis	34621	Arachnida
Diaphorina citri	121845	Hemiptera
Drosophila ananassae	7217	Diptera
Drosophila melanogaster	7227	Diptera
Euprymna scolopes	6613	Cephalopoda
Gallus gallus	9031	Bird
Gekko japonicus	146911	Lepidoptera
Haliotis asinina	109174	Gastropoda
Haliotis discus	36094	Gastropoda
Haliotis discus hannai	42344	Gastropoda
Helobdella robusta	6412	Annelida
Hirudo medicinalis	6421	Annelida
Hydra magnipapillata	6087	Hydrozoa
Hydractinia echinata	35630	Hydrozoa
Hyriopsis cumingii	165450	Bivalvia
Ixodes scapularis	6945	Arachnida
Lottia gigantea	225164	Gastropoda
Lumbricus rubellus	35632	Annelida
Lymnaea stagnalis	6523	Gastropoda
Lysiphlebus testaceipes	77504	Hymenoptera
Maconellicoccus hirsutus	177089	Hemiptera
Mizuhopecten yessoensis	6573	Bivalvia
Mnemiopsis leidyi	27923	Ctenophora
Mytilus californianus	6549	Bivalvia
Mytilus edulis	6550	Bivalvia
Mytilus galloprovincialis	29158	Bivalvia
Myzus persicae	13164	Hemiptera
Nasonia vitripennis	7425	Hymenoptera
Nematostella vectensis	45351	Anthozoa
Nilaparvata lugens	108931	Hemiptera
Philodryas olfersii	120305	Sauropsida
Pinctada martensi	206411	Bivalvia
Pleurobrachia pileus	140457	Ctenophora
Reticulitermes flavipes	36989	Isoptera
Rhipicephalus appendiculatus	34631	Arachnida
Rhodnius prolixus	13249	Hemiptera
Solenopsis invicta	13686	Hymenoptera
Strongylocentrotus purpuratus	7668	Echinodermata
Suidasia medanensis	223625	Arachnida
Toxoptera citricida	223852	Hemiptera
Triatoma brasiliensis	65344	Hemiptera
Trichoplax adhaerens	10228	Placozoa
Tubifex tubifex	6386	Annelida

## Sheet: RNAseq
Study accession	Sample accession	Secondary sample accession	Experiment accession	Run accession	TaxID	Scientific name	Instrument model	Library layout	Description	Web addres	Publication
PRJNA247455	SAMN02798125	SRS619288	SRX551589	SRR1297281	45351	Nematostella vectensis	Illumina HiSeq 2500	SINGLE	This study aimed to understand the Nematostella stress response in a polluted environment, specifically studying gene expression changes upon treatment of heavy metals (Hg, Cu, Zn, Cd).	http://www.ebi.ac.uk/ena/data/view/SRR1297281	Early and late response of Nematostella vectensis transcriptome to heavy metals.
PRJNA240970	SAMN02687583	SRS597366	SRX527275	SRR1262367	7425	Nasonia vitripennis	Illumina HiSeq 2000	PAIRED	This N. vitripennis transcriptome was assembled to study the differential expression between brains of N. vitripennis wasps with or without memory conditioning. These results were compared to those of N. giraulti strain RV2x(U) using the same experimental setup. In this way the natural variation in memory formation between both closely related wasps could be studied, thereby gaining insight on th…	https://www.ebi.ac.uk/ena/data/view/SRR1262367
PRJNA291364	SAMN03943307	SRS1015585	SRX1122965	SRR2132569	29159	Crassostrea gigas	Illumina Genome Analyzer (454 GS FLX)	SINGLE	Spats from control parents 1	https://www.ncbi.nlm.nih.gov/sra/SRX1122965[accn]	Transcriptional changes in Crassostrea gigas oyster spat following a parental exposure to the herbicide diuron
PRJNA321719	SAMN05001429	SRS1438180	SRX1763598	SRR3510023	39947	Oryza sativa japonica	Illumina HiSeq 2000	SINGLE		https://www.ebi.ac.uk/ena/data/view/SRX1763598
