# Supplementary material for: Universality of the DNA methylation codes in Eucaryotes
Source: Sci Rep. 2019 Jan 17;9:173. doi: 10.1038/s41598-018-37407-8 (PMC6336885; doi:10.1038/s41598-018-37407-8)
Supplement: Supplementary file 6 — Supplementary file 5 [file 41598_2018_37407_MOESM6_ESM.xlsx]

## Sheet: Notos results
	Number of modes	Number of modes (5% excluded)	Number of modes (10% excluded)	Skewness	Mode skewness	Nonparametric skewness	Q50 skewness	Absolute Q50 mode skewness	Absolute Q80 mode skewness	Peak 1	Probability Mass 1	Peak 2	Probability Mass 2	Peak 3	Probability Mass 3	Peak 4	Probability Mass 4	Peak 5	Probability Mass 5	Peak 6	Probability Mass 6	Peak 7	Probability Mass 7	Peak 8	Probability Mass 8	Peak 9	Probability Mass 9	Peak 10	Probability Mass 10	Warning close modes	Number close modes	Modes (close modes excluded)	SD	IQR 80	IQR 90	Total number of sequences
Acyrthosiphon pisum	2	2	2	0.244209	0.31294	0.0466287	0.0220261	0.0950305	0.115665	0.90088	0.515701	1.05418	0.484299																	Modes too close	1	1	0.336367	0.876071	1.08204	36609
Aedes aegypti	1	1	1	-0.212147	-0.117332	-0.0356887	-0.0347126	-0.0128954	-0.0167416	1.06635	1																			NA	NA	1	0.125917	0.302169	0.404697	16980
Albugo candida	1	1	1	0.0834869	0.155516	0.0390175	0.0589961	0.0245271	0.0316965	1.07054	1																			NA	NA	1	0.159551	0.400409	0.534136	13045
Amphimedon queenslandica	1	1	1	1.80961	0.227714	0.157347	0.0575745	0.0235382	0.0538012	0.339639	1																			NA	NA	1	0.232962	0.475115	0.654992	28955
Anas platyrhynchos	1	1	1	0.464669	0.644138	0.142725	0.152871	0.113233	0.139507	0.350262	1																			NA	NA	1	0.184298	0.47754	0.583082	15486
Ancylostoma caninum	1	1	1	0.145045	0.0897187	0.0297187	0.0298372	0.013463	0.0182373	0.933494	1																			NA	NA	1	0.170474	0.432417	0.570221	28578
Ancylostoma ceylanicum	1	1	1	0.234287	0.211417	0.0458685	0.0510064	0.036205	0.044648	0.936387	1																			NA	NA	1	0.184646	0.448085	0.607082	65349
Anolis carolinensis	1	1	1	0.552412	0.608946	0.182645	0.199299	0.107278	0.14115	0.34865	1																			NA	NA	1	0.187266	0.484241	0.595296	18859
Anopheles darlingi	1	1	1	-0.277728	-0.190702	-0.0528142	-0.0581087	-0.0200439	-0.0253899	1.16155	1																			NA	NA	1	0.116069	0.281715	0.377824	10385
Anopheles gambiae	1	1	1	-0.466436	-0.159514	-0.0803018	-0.0504668	-0.0127426	-0.0264382	1.15391	1																			NA	NA	1	0.117655	0.280548	0.385892	14455
Apis mellifera	2	2	2	0.0400846	-0.457712	-0.0608923	-0.120371	-0.188731	-0.1908	0.688286	0.362034	1.16142	0.637966																	NA	NA	2	0.385708	1.01087	1.22539	13441
Arabidopsis thaliana	1	1	1	0.623373	0.490092	0.152032	0.135311	0.0893514	0.130355	0.611452	1																			NA	NA	1	0.20955	0.529235	0.688046	34065
Aspergillus flavus	1	1	1	-0.0325846	0.0497229	0.00160554	0.01782	0.00731301	0.00527912	0.891069	1																			NA	NA	1	0.122952	0.310612	0.407271	13066
Aspergillus niger	1	1	1	-0.139542	-0.0430993	-0.0251162	-0.0125405	-0.00319226	-0.00876027	0.887423	1																			NA	NA	1	0.122866	0.310315	0.405041	13647
Aspergillus oryzae	1	1	1	-0.0577891	0.115289	0.00135431	0.0230178	0.0153744	0.012926	0.881985	1																			NA	NA	1	0.119535	0.305222	0.396814	11978
Aspergillus terreus	1	1	1	-0.12721	0.102812	-0.00621657	0.013406	0.0146659	0.0115581	0.977379	1																			NA	NA	1	0.124066	0.314708	0.404019	10367
Astyanax mexicanus	1	1	1	0.368525	0.284681	0.0764418	0.0664319	0.0423297	0.0564803	0.472206	1																			NA	NA	1	0.167751	0.425286	0.550689	23469
Atta cephalotes	1	1	1	0.115706	-0.0686108	-0.0149291	-0.0408154	-0.0214451	-0.0289835	1.09983	1																			NA	NA	1	0.273844	0.671548	0.906485	17350
Babesia equi	1	1	1	-0.0449271	-0.194723	-0.0586669	-0.0909956	-0.038111	-0.0564281	0.707235	1																			NA	NA	1	0.195347	0.515479	0.655346	5276
Bombyx mori	1	1	1	-0.508653	-0.326149	-0.130132	-0.122186	-0.06419	-0.111034	1.05874	1																			NA	NA	1	0.238605	0.608302	0.813465	13966
Bos taurus	1	1	1	0.355455	0.188194	0.0602382	0.0394454	0.0296318	0.042028	0.444439	1																			NA	NA	1	0.191007	0.494745	0.634361	21936
Brassica oleracea	1	1	1	0.397485	0.376122	0.110657	0.111885	0.0797589	0.111822	0.659072	1																			NA	NA	1	0.234447	0.601428	0.769072	57033
Brassica rapa	1	1	1	0.468968	0.375358	0.117627	0.104015	0.0730839	0.106808	0.658315	1																			NA	NA	1	0.223443	0.569937	0.734271	40363
Brugia malayi	1	1	1	-0.00420075	0.0649458	0.0113149	0.0224417	0.0139758	0.0155356	0.945009	1																			NA	NA	1	0.211685	0.494964	0.692764	15960
Caenorhabditis brenneri	1	1	1	0.135916	0.130027	0.0349889	0.0352605	0.0237384	0.0321725	0.849136	1																			NA	NA	1	0.200357	0.508489	0.659352	29788
Caenorhabditis briggsae	1	1	1	-0.106684	0.0209171	0.00931269	0.0193325	0.00499705	0.0113556	0.924097	1																			NA	NA	1	0.215571	0.515593	0.697141	21031
Caenorhabditis elegans	1	1	1	0.110125	0.0980885	0.0292258	0.0267557	0.0170524	0.0239734	0.907303	1																			NA	NA	1	0.198189	0.50736	0.660971	29952
Caenorhabditis japonica	1	1	1	-0.0384484	-0.06491	-0.0201774	-0.0378404	-0.0144906	-0.0151826	1.12146	1																			NA	NA	1	0.210348	0.530997	0.700456	34530
Caenorhabditis remanei	1	1	1	0.248427	0.196926	0.0646104	0.0625781	0.0353511	0.0537956	0.896958	1																			NA	NA	1	0.205021	0.521514	0.685229	30887
Canis lupus familiaris	1	1	1	0.571791	0.435711	0.111523	0.066854	0.0736502	0.107183	0.381635	1																			NA	NA	1	0.199695	0.516321	0.667611	24933
Capitella teleta	1	1	1	-0.0957074	-0.131604	-0.0212537	-0.0192315	-0.0224467	-0.0268365	0.808042	1																			NA	NA	1	0.183125	0.459311	0.608908	31118
Cavia porcellus	1	1	1	0.472667	0.278965	0.100908	0.081748	0.0419378	0.0620279	0.390447	1																			NA	NA	1	0.180751	0.460205	0.606122	19417
Chlamydomonas reinhardtii	1	1	1	-0.271894	-0.0637575	-0.0364398	-0.0249154	-0.00395998	-0.00728285	0.938701	1																			NA	NA	1	0.0944134	0.222652	0.307117	14094
Chondrus crispus	1	1	1	-0.20293	0.0327588	-0.00324343	0.0196528	0.00772305	0.00822627	1.03464	1																			NA	NA	1	0.162163	0.384206	0.515689	8515
Ciona intestinalis	2	2	2	0.227069	0.531789	0.0554558	0.0442791	0.14094	0.155637	0.655698	0.555004	0.938426	0.444996																	NA	NA	2	0.276398	0.709694	0.876878	17183
Ciona savignyi	1	1	1	0.02049	-0.0315037	0.00228058	-0.00272031	-0.00816573	-0.00718631	0.842172	1																			NA	NA	1	0.229237	0.577893	0.750626	19608
Claviceps purpurea	1	1	1	0.0117877	-6.88539e-05	-0.000850369	-0.00288845	-0.000104964	-0.00233049	0.972587	1																			NA	NA	1	0.114177	0.270688	0.369755	8626
Clonorchis sinensis	1	1	1	0.23499	0.0650618	0.0380324	0.0309774	0.00523684	0.0105434	0.937168	1																			NA	NA	1	0.116673	0.278424	0.383034	13476
Coprinopsis cinerea	1	1	1	0.0666132	0.0117112	0.00324945	-0.000359853	0.000913081	0.00153768	0.952218	1																			NA	NA	1	0.110665	0.266859	0.362483	13060
Cordyceps militaris	2	2	2	-0.173001	0.216647	-0.0183586	0.00371667	0.0309562	0.0275029	1.02116	0.51395	1.07555	0.48605																	Modes too close	1	1	0.130257	0.331869	0.422502	9529
Crassostrea gigas	2	2	2	0.170677	-0.568406	-0.0105881	-0.0652127	-0.149564	-0.140386	0.435531	0.434898	0.787082	0.565102																	NA	NA	2	0.245557	0.636207	0.769606	25499
Cryptosporidium parvum	1	1	1	0.616015	0.560686	0.193487	0.24027	0.100488	0.127055	0.357009	1																			NA	NA	1	0.189074	0.471821	0.58817	466
Culex quinquefasciatus	1	1	1	-0.395272	-0.281732	-0.0707891	-0.0611461	-0.0302671	-0.0438053	1.12545	1																			NA	NA	1	0.122082	0.299179	0.393922	18480
Danaus plexippus	1	1	1	-0.242591	-0.275643	-0.0752004	-0.080747	-0.0514585	-0.0747626	0.960895	1																			NA	NA	1	0.206713	0.522823	0.703245	15568
Danio rerio	1	1	1	0.186274	0.0961172	0.0303345	0.0192331	0.0132515	0.018739	0.518143	1																			NA	NA	1	0.169432	0.433214	0.571229	49738
Daphnia pulex	1	1	1	-0.416326	-0.453303	-0.0928447	-0.0786125	-0.0958627	-0.125749	1.03809	1																			NA	NA	1	0.232797	0.586392	0.772084	29278
Dendroctonus ponderosae	1	1	1	0.0569035	-0.0499599	-0.00740281	-0.0156188	-0.00791236	-0.00985149	0.855576	1																			NA	NA	1	0.150508	0.377335	0.497725	13182
Drosophila ananassae	1	1	1	0.112055	0.11493	0.0405342	0.0498403	0.0180184	0.0285526	0.850462	1																			NA	NA	1	0.175409	0.410747	0.567892	54112
Drosophila melanogaster	1	1	1	0.344754	0.0752349	0.0472952	0.0235526	0.00608343	0.0158481	0.89023	1																			NA	NA	1	0.146148	0.347351	0.479564	34823
Echinococcus granulosus	1	1	1	-0.0780474	-0.0953442	-0.0276094	-0.0435325	-0.0125056	-0.0157288	0.87979	1																			NA	NA	1	0.135123	0.321556	0.444451	9990
Echinococcus multilocularis	1	1	1	-0.0872853	-0.0649148	-0.0159117	-0.021817	-0.00814098	-0.00876977	0.870236	1																			NA	NA	1	0.131727	0.314469	0.430859	10040
Eimeria acervulina	2	2	2	0.321665	0.764223	0.12797	0.148068	0.162779	0.179868	0.427507	0.558305	0.74965	0.441695																	NA	NA	2	0.216009	0.541156	0.662033	6806
Eimeria maxima	2	2	2	0.0689092	-0.759374	-0.077941	-0.141995	-0.199952	-0.199592	0.299869	0.430973	0.743275	0.569027																	NA	NA	2	0.249338	0.636716	0.74739	5999
Eimeria tenella	1	1	1	-0.340102	-0.496942	-0.194469	-0.271561	-0.121779	-0.155793	0.885913	1																			NA	NA	1	0.239368	0.614879	0.768342	201
Emiliania huxleyi	1	1	1	-0.266828	-0.186038	-0.0547795	-0.04943	-0.0161792	-0.0230163	1.187	1																			NA	NA	1	0.100157	0.243059	0.323588	37803
Entamoeba histolytica	1	1	1	0.866046	0.25405	0.123318	0.0729885	0.0281916	0.0502143	0.294728	1																			NA	NA	1	0.159679	0.394197	0.517192	7854
Equus caballus	1	1	1	0.384649	0.319199	0.0693022	0.0493543	0.0496035	0.0638688	0.386844	1																			NA	NA	1	0.175542	0.451791	0.581134	22318
Fasciola hepatica	1	1	1	-0.20444	-0.145481	-0.0487838	-0.0515954	-0.0204891	-0.0298323	1.01704	1																			NA	NA	1	0.162113	0.387186	0.535356	14927
Ficedula albicollis	1	1	1	0.474626	0.534944	0.12737	0.123339	0.0938166	0.121334	0.340556	1																			NA	NA	1	0.189438	0.491375	0.610878	15451
Fusarium oxysporum	1	1	1	0.111097	0.0543773	0.0217304	0.0158949	0.0055158	0.00934709	0.857582	1																			NA	NA	1	0.128773	0.325911	0.431445	17310
Gadus morhua	1	1	1	0.357454	0.0330077	0.0332142	0.0170673	0.00173214	0.00689734	0.678938	1																			NA	NA	1	0.175493	0.423585	0.575568	21740
Gallus gallus	1	1	1	0.615983	0.605175	0.165768	0.160399	0.101534	0.136396	0.365435	1																			NA	NA	1	0.184624	0.470639	0.602429	16167
Gasterosteus aculeatus	1	1	1	-0.287748	-0.152098	-0.0369842	-0.0165875	-0.0206992	-0.0259407	0.702337	1																			NA	NA	1	0.16461	0.406106	0.539261	27281
Giardia intestinalis	1	1	1	0.631439	0.295038	0.120114	0.115996	0.0313204	0.04985	0.724754	1																			NA	NA	1	0.128757	0.312898	0.418461	5769
Glycine max	1	1	1	1.0959	0.522162	0.22779	0.210368	0.101093	0.174077	0.338007	1																			NA	NA	1	0.242815	0.601699	0.811175	71387
Gorilla gorilla	1	1	1	0.434026	0.191105	0.086404	0.0661903	0.0237786	0.0390345	0.350932	1																			NA	NA	1	0.158518	0.414403	0.519941	1346
Haemonchus contortus	1	1	1	-0.113526	0.0434954	-0.00999563	0.00969202	0.00992683	0.00541054	0.973452	1																			NA	NA	1	0.167583	0.406025	0.554473	24545
Heliconius melpomene	1	1	1	-0.388188	-0.308714	-0.11294	-0.103722	-0.0667338	-0.111393	0.947553	1																			NA	NA	1	0.254623	0.669117	0.853731	12596
Helobdella robusta	1	1	1	-0.0398819	-0.200834	-0.0286989	-0.0460156	-0.0473797	-0.0526576	0.836606	1																			NA	NA	1	0.233763	0.589368	0.770989	22836
Heterorhabditis bacteriophora	1	1	1	0.226322	0.0255556	0.0295091	0.0183322	0.00142854	0.00913383	0.843017	1																			NA	NA	1	0.20439	0.492663	0.670291	17160
Homo sapiens	1	1	1	0.481505	0.30953	0.108018	0.0908671	0.0458747	0.0669063	0.355352	1																			NA	NA	1	0.174094	0.449872	0.576661	172473
Ixodes scapularis	1	1	1	-0.0783271	-0.231369	-0.0339481	-0.0541327	-0.0439277	-0.0488385	0.956701	1																			NA	NA	1	0.188793	0.473188	0.623252	19156
Leishmania major	1	1	1	-0.0355948	0.00978029	-0.00651938	0.000357512	0.00140962	0.000481737	1.07508	1																			NA	NA	1	0.0853741	0.203869	0.277678	8268
Loa loa	1	1	1	0.0638125	-0.00987969	0.00235184	0.00386041	-0.00214428	-0.00534036	0.985736	1																			NA	NA	1	0.21211	0.505476	0.703556	14372
Lottia gigantea	2	2	2	0.477283	0.813548	0.0742608	0.0173587	0.219229	0.252263	0.365487	0.452725	0.643762	0.547275																	NA	NA	2	0.291505	0.747111	0.937484	22296
Macaca mulatta	1	1	1	0.533942	0.345158	0.104006	0.0710281	0.0500686	0.0737154	0.368111	1																			NA	NA	1	0.173506	0.441139	0.574371	35467
Macropus eugenii	1	1	1	0.613719	0.729667	0.0887276	-0.00586777	0.111213	0.147092	0.151241	1																			NA	NA	1	0.174657	0.470462	0.538752	191
Magnaporthe oryzae	1	1	1	-0.17615	0.0123554	-0.0154922	0.00961651	0.00403204	0.00150486	0.944522	1																			NA	NA	1	0.119088	0.289934	0.383567	12272
Meleagris gallopavo	1	1	1	0.641781	0.539416	0.162785	0.161457	0.0718731	0.0994874	0.327759	1																			NA	NA	1	0.148483	0.376534	0.490959	16128
Meloidogyne hapla	1	1	1	0.206396	0.0480291	0.0253451	0.0134168	0.00719864	0.013441	0.665346	1																			NA	NA	1	0.228278	0.583634	0.760607	13725
Meloidogyne incognita	1	1	1	0.218249	0.129305	0.0374224	0.0252689	0.0232116	0.0321833	0.717591	1																			NA	NA	1	0.214305	0.538368	0.714216	18454
Metarhizium anisopliae	1	1	1	0.0273354	0.156365	0.0291882	0.0502661	0.0185546	0.0212638	0.920296	1																			NA	NA	1	0.11578	0.29352	0.383492	10752
Mnemiopsis leidyi	1	1	1	-0.341668	-0.207496	-0.0921265	-0.0790351	-0.0298153	-0.0586643	0.750104	1																			NA	NA	1	0.184988	0.460263	0.625804	16464
Mus musculus	1	1	1	0.407447	0.155371	0.0635928	0.0362417	0.0190083	0.0301031	0.360258	1																			NA	NA	1	0.165217	0.428913	0.560378	90663
Naegleria gruberi	1	1	1	0.661773	0.281479	0.0943293	0.0618677	0.0329082	0.0510492	0.347758	1																			NA	NA	1	0.146348	0.361291	0.480038	15564
Nasonia vitripennis	1	1	1	-0.222023	-0.505402	-0.106487	-0.141126	-0.127735	-0.15464	1.05819	1																			NA	NA	1	0.255853	0.663059	0.833094	18804
Necator americanus	1	1	1	0.231109	0.254312	0.0683784	0.0816896	0.0460266	0.0618196	0.958963	1																			NA	NA	1	0.193976	0.488981	0.646849	18123
Nematostella vectensis	1	1	1	0.0315925	-0.53175	-0.0649829	-0.115603	-0.160788	-0.175144	0.896802	1																			NA	NA	1	0.292628	0.734739	0.923778	25393
Neurospora crassa	1	1	1	-0.182468	-0.110662	-0.0284197	-0.0187683	-0.0109929	-0.0158708	0.919508	1																			NA	NA	1	0.117554	0.283784	0.384166	9549
Nippostrongylus brasiliensis	1	1	1	0.080275	0.0840822	0.0253728	0.0276417	0.0135828	0.0199005	1.07632	1																			NA	NA	1	0.178053	0.452151	0.595001	18782
Onchocerca flexuosa	1	1	1	0.172251	0.0455342	0.0363318	0.0344008	0.00682629	0.0201721	1.0135	1																			NA	NA	1	0.226101	0.563509	0.763552	14872
Oreochromis niloticus	1	1	1	0.21714	0.228324	0.0580651	0.0660081	0.0323418	0.0426469	0.443647	1																			NA	NA	1	0.151747	0.386797	0.510875	26666
Ornithorhynchus anatinus	1	1	1	-0.00465484	-0.161889	-0.0219756	-0.033538	-0.0326397	-0.0362031	0.629652	1																			NA	NA	1	0.199098	0.517739	0.649722	22949
Oryctolagus cuniculus	2	2	2	0.183043	-0.0726599	0.0108669	-0.0138045	-0.0184824	-0.0169715	0.406399	0.388724	0.525252	0.611276																	Modes too close	1	1	0.197732	0.514198	0.640253	20414
Oryza sativa	2	2	2	-0.213252	-1.00787	-0.0977693	-0.10197	-0.304048	-0.331344	0.541413	0.355461	1.15542	0.644539																	NA	NA	2	0.304863	0.801091	0.924463	40838
Oryzias latipes	1	1	1	0.0806993	0.203364	0.0393154	0.0586346	0.0323433	0.037892	0.517178	1																			NA	NA	1	0.15933	0.404467	0.524154	24316
Ovis aries	2	2	2	0.330916	0.283117	0.0450174	0.0148628	0.0439734	0.0543488	0.4169	0.492512	0.479571	0.507488																	Modes too close	1	1	0.177222	0.455411	0.586938	22411
Pan troglodytes	2	2	2	0.359846	0.453562	0.180511	0.262592	0.0921003	0.11027	0.296664	0.748133	0.589423	0.251867																	NA	NA	2	0.184567	0.495408	0.583775	127
Paramecium tetraurelia	1	1	1	0.417272	0.179331	0.075747	0.0472971	0.020877	0.0348062	0.395226	1																			NA	NA	1	0.155371	0.398811	0.521424	38352
Parastrongyloides trichosuri	2	2	2	1.04662	0.378115	0.210508	0.129345	0.0621684	0.175377	0.456902	0.899924	1.15241	0.100076																	NA	NA	2	0.262021	0.700737	0.925158	14815
Petromyzon marinus	1	1	1	-0.370895	-0.240574	-0.0929524	-0.0906734	-0.0351251	-0.0556501	0.901101	1																			NA	NA	1	0.169066	0.433492	0.556578	11000
Physcomitrella patens	1	1	1	-0.127583	0.259798	0.0432519	0.0731897	0.0465267	0.0613409	0.72342	1																			NA	NA	1	0.179756	0.413554	0.568604	34667
Plasmodium falciparum	1	1	1	0.167312	0.025206	0.0123167	-0.0188349	0.000131692	0.00554207	0.665941	1																			NA	NA	1	0.210132	0.534607	0.697045	5312
Postia placenta	1	1	1	-0.141055	0.0525556	0.0150801	0.0273517	0.00740034	0.0110939	1.03988	1																			NA	NA	1	0.13976	0.329172	0.464905	8942
Pristionchus pacificus	1	1	1	-0.218618	-0.188314	-0.0612236	-0.0585272	-0.0307285	-0.0461123	1.07442	1																			NA	NA	1	0.185996	0.46879	0.61661	27659
Prunus persica	1	1	1	0.846013	0.358757	0.142375	0.116735	0.0571622	0.0941755	0.427835	1																			NA	NA	1	0.201477	0.483427	0.673726	28459
Puccinia graminis	1	1	1	-0.879484	-0.302889	-0.149964	-0.123697	-0.045187	-0.0849872	0.920531	1																			NA	NA	1	0.205106	0.486701	0.680963	15544
Rhodnius prolixus	1	1	1	0.413317	0.129057	0.076539	0.0505595	0.0159053	0.0384571	0.684192	1																			NA	NA	1	0.193352	0.469743	0.651522	14352
Saccharomyces cerevisiae	1	1	1	0.271949	0.00149406	0.0286012	0.00706434	-0.00356514	0.00405498	0.762808	1																			NA	NA	1	0.154783	0.369536	0.503059	6436
Schistosoma japonicum	1	1	1	0.069633	0.0463786	0.0087597	0.0106383	0.0090724	0.00958476	0.801381	1																			NA	NA	1	0.207099	0.497029	0.677208	12170
Schistosoma mansoni	1	1	1	0.0560077	-0.00023425	0.00294467	-0.00476754	-0.00109875	0.000612317	0.800596	1																			NA	NA	1	0.185002	0.446197	0.606523	11204
Schizosaccharomyces pombe	1	1	1	0.0678234	0.0255346	0.0152281	0.027424	0.00409638	0.005604	0.839979	1																			NA	NA	1	0.15275	0.362829	0.501135	5083
Schmidtea mediterranea	1	1	1	-0.0199724	-0.033547	-0.00202655	0.000240412	-0.00734194	-0.00771144	0.88447	1																			NA	NA	1	0.234067	0.593612	0.783224	25839
Selaginella moellendorffii	1	1	1	-0.811384	-0.201471	-0.120417	-0.0722801	-0.020943	-0.0498803	0.906943	1																			NA	NA	1	0.173096	0.415068	0.581093	34091
Setaria italica	3	3	3	-0.162846	-1.08362	-0.0535804	-0.0360967	-0.290621	-0.310322	0.572935	0.259616	0.718936	0.212191	1.10299	0.528192															Modes too close	1	2	0.273938	0.727214	0.836886	37057
Solanum lycopersicum	1	1	1	0.853418	0.363859	0.154111	0.148161	0.0640188	0.10616	0.443033	1																			NA	NA	1	0.218577	0.52849	0.735113	30640
Solanum tuberosum	1	1	1	0.868521	0.375099	0.152779	0.131969	0.0639887	0.107085	0.433032	1																			NA	NA	1	0.215001	0.521038	0.722454	53276
Solenopsis invicta	1	1	1	-0.202578	-0.126394	-0.0630175	-0.0674805	-0.0271134	-0.0527891	1.12526	1																			NA	NA	1	0.257573	0.656918	0.864983	15336
Steinernema carpocapsae	1	1	1	-0.232995	-0.273156	-0.0949385	-0.126431	-0.0516706	-0.0743447	1.15346	1																			NA	NA	1	0.200121	0.510961	0.664466	31655
Strigamia maritima	1	1	1	-0.131084	-0.0870108	-0.0158604	-0.00667807	-0.0235511	-0.0292548	1.07417	1																			NA	NA	1	0.311687	0.803784	1.03655	14655
Strongylocentrotus purpuratus	1	1	1	0.613059	0.581325	0.215831	0.249804	0.119913	0.168622	0.475519	1																			NA	NA	1	0.220231	0.57882	0.698338	29074
Suillus luteus	1	1	1	-0.806582	-0.184095	-0.10537	-0.0782512	-0.0206551	-0.0408765	0.917269	1																			NA	NA	1	0.175907	0.389633	0.579069	16678
Taenia solium	1	1	1	0.018817	-0.0255672	-0.00654925	-0.0136947	-0.00356937	-0.00354688	0.869862	1																			NA	NA	1	0.129344	0.325496	0.430471	11914
Taeniopygia guttata	1	1	1	0.642186	0.554555	0.14752	0.13305	0.0946247	0.129422	0.323173	1																			NA	NA	1	0.190258	0.486644	0.621317	17590
Tetrahymena thermophila	1	1	1	0.700277	0.186699	0.0992555	0.0707284	0.0192711	0.0353805	0.370954	1																			NA	NA	1	0.14836	0.363956	0.491039	23100
Tetranychus urticae	1	1	1	0.157284	0.0332781	0.0237715	0.0237448	0.00401606	0.0102317	0.691435	1																			NA	NA	1	0.172062	0.414006	0.564089	17430
Theileria annulata	1	1	1	-0.0361193	-0.166877	-0.0290521	-0.0458424	-0.0301356	-0.0405308	0.681373	1																			NA	NA	1	0.180648	0.453111	0.605852	3731
Theileria orientalis	1	1	1	-0.297333	-0.331326	-0.0841304	-0.0870946	-0.0475348	-0.0636962	0.936345	1																			NA	NA	1	0.156362	0.393005	0.510834	3781
Theileria parva	1	1	1	0.322093	0.0939347	0.0599423	0.0344432	0.0103204	0.0255572	0.669575	1																			NA	NA	1	0.184422	0.461899	0.607268	3962
Toxoplasma gondii	1	1	1	-0.112754	-0.172375	-0.0314706	-0.0392946	-0.018558	-0.0212518	1.04997	1																			NA	NA	1	0.111555	0.278364	0.369489	7912
Tribolium castaneum	1	1	1	0.316609	0.039302	0.0333086	0.00857104	0.00228487	0.0095019	1.02739	1																			NA	NA	1	0.20678	0.495352	0.684432	15975
Trichinella spiralis	1	1	1	-0.13447	0.0330493	-0.0372637	-0.0347663	0.0106571	-0.00292756	1.00336	1																			NA	NA	1	0.223566	0.5623	0.742448	15500
Trichoderma atroviride	1	1	1	0.031253	0.105713	0.0162103	0.02707	0.012377	0.0140622	0.890533	1																			NA	NA	1	0.115795	0.293667	0.387052	11436
Trichoplax adhaerens	1	1	1	-0.18888	0.0837521	0.00713625	0.0257391	0.0170488	0.0203354	0.893436	1																			NA	NA	1	0.18704	0.436657	0.598283	11404
Trichuris muris	1	1	1	-0.178603	-0.223216	-0.053913	-0.0607865	-0.0329496	-0.0442134	1.11295	1																			NA	NA	1	0.158748	0.39823	0.527526	10862
Triticum aestivum	3	3	3	0.110958	0.826008	0.0473265	0.0570519	0.214063	0.223211	0.548785	0.551922	0.819456	0.108577	0.974711	0.339502															Modes too close	1	2	0.259466	0.674658	0.799957	92301
Trypanosoma brucei	1	1	1	-0.161734	-0.038266	-0.0204639	-0.0131298	-0.00306819	-0.00540502	0.955428	1																			NA	NA	1	0.121733	0.283776	0.407553	8521
Trypanosoma cruzi	1	1	1	-0.00702287	-0.0736257	-0.00445244	-0.0146438	-0.00982643	-0.00750597	0.978331	1																			NA	NA	1	0.124965	0.319608	0.423003	19375
Tuber melanosporum	1	1	1	0.153631	0.0841955	0.024372	0.0170859	0.00861087	0.0125522	0.860719	1																			NA	NA	1	0.122644	0.296712	0.39888	7099
Tursiops truncatus	1	1	1	0.43772	0.35253	0.0802278	0.0472043	0.0591885	0.0787868	0.454005	1																			NA	NA	1	0.194616	0.498051	0.643963	16357
Uncinocarpus reesii	1	1	1	-0.262222	-0.115862	-0.0384623	-0.0180894	-0.0107122	-0.0176555	0.973423	1																			NA	NA	1	0.121513	0.293087	0.398539	7567
Vitis vinifera	1	1	1	0.984297	0.428514	0.190395	0.157871	0.0687546	0.121323	0.378736	1																			NA	NA	1	0.207576	0.510598	0.68879	26998
Wuchereria bancrofti	1	1	1	0.183327	0.0518134	0.03021	0.0278743	0.00819902	0.0166512	0.971787	1																			NA	NA	1	0.219529	0.523135	0.722458	11846
Xenopus tropicalis	1	1	1	0.558728	0.486987	0.146517	0.14026	0.065335	0.0931255	0.33889	1																			NA	NA	1	0.150055	0.388873	0.491576	22583
Yarrowia lipolytica	1	1	1	0.112111	0.0630546	0.024226	0.0347702	0.00747802	0.0101872	0.797261	1																			NA	NA	1	0.120789	0.305571	0.394748	6364
Zea mays	2	2	2	-0.232772	-0.937499	-0.0817075	-0.0683091	-0.239553	-0.266368	0.763513	0.461614	1.06045	0.538386																	NA	NA	2	0.262833	0.695325	0.816355	60404
Zootermopsis nevadensis	2	2	2	0.446415	0.758402	0.150574	0.171689	0.195709	0.22382	0.402461	0.682778	0.813046	0.317222																	NA	NA	2	0.263809	0.676411	0.818328	13722

## Sheet: Methylation in lit
Notos Class	N°	Species	NCBI ID	Phylogenetic group	Genome size (Mb)	Estimated number of proetin coding genes	Methylome	DNA methylation type	Details on DNA methylation	Methods	Comments	References
1	33	Chlamydomonas reinhardtii	3055	Chlorophyta	120.405	14416	NA	Low Methylated	gene, repeat rich region and chloroplast	[methy-3H] methionine	Both MeCyt and MeAde are present in the nuclear DNA of the green alga, Chlamydomonas reinhardi.	Comparative study of DNA methylation in three unicellular eucaryotes. Hattman et al. Journal of bacteriology. 1978
										5-aza-2'-deoxycytidine (5adc)	We tested this model by using the potent methylation inhibitor 5-aza-2'-deoxycytidine (5adc) to hypomethylate parental cpDNA and found that the pattern of cpDNA inheritance is altered by 5adc in a manner that is consistent with the model.	Chloroplast DNA methylation and inheritance in Chlamydomonas. Umen JG and Goodenough UW. Genes Dev. 2001
										3H-labeled methyl group of AdoMet into recipient DNA substrate		Role of a nonselective de novo DNA methyltransferase in maternal inheritance of chloroplast genes in the green alga, Chlamydomonas reinhardtii. Nishiyama et al. Genetics. 2004
										BS-seq	First, although we found a slight enrichment of CG methylation in the bodies of genes in Chlamydomonas, this methylation was much lower than in flowering plants (Fig. 2), consistent with reduced levels of CG methylation overall. Nevertheless, we found evidence that genes (and exons in particular) are preferentially methylated, as discussed later here (Fig. 4).	Feng S, Cokus SJ, Zhang X, et al. Conservation and divergence of methylation patterning in plants and animals. Proc Natl Acad Sci U S A 2010; 107: 8689–8694.
										BS-seq	In contrast to many organisms in which a large fraction of the nuclear genome is methylated (Smith and Meissner, 2013; Bestor et al., 2015), we found relatively low levels of cytosine methylation in the nuclear genome of C. reinhardtii, consistent with previous surveys that were not as high resolution as reported here (Hattman et al., 1978; Feng et al., 2010)	Dynamic changes in the transcriptome and methylome of Chlamydomonas reinhardtii throughout its life cycle. Lopez et al. 2015. Plant physiology
	130	Toxoplasma gondii	5811	Apicomplexa	65.0622	7988	NA	Not methylated	Not methylated	CpG o/e	A comparison of the observed/expected DiF ratios obtained from gene coding regions revealed a low frequency of the TA and CG dinucleo- tides in all organisms studied. In T. gondii and E. tenella (representing the coccidia), however, coding pressure could not completely explain differences in DiF.	Analysis of dinucleotide frequency and codon usage in the phylum Apicomplexa. Ellis et al. Gene. 1993
										mass spectrometry analysis	While it is possible that cytosine methylation is present in other developmental stages less amenable to analysis.	Toxoplasma gondii and Cryptosporidium parvum lack detectable DNA cytosine methylation.Gissot et al. 2008
										HELP
										LC-MS
										BS-seq
	73	Leishmania major	5664	Euglenozoa	32.8551	8312	NA	NA	NA	NA	NA	NA
	55	Emiliania huxleyi	2903	Haptobionta	167.676	38544	NA	NA	NA	NA	NA	NA
	82	Metarhizium anisopliae	5530	Ascomycota	38.5043	10795	NA	NA	NA	NA	NA	NA
	15	Aspergillus oryzae	5062		37.0643	12074	NA		TE (RIP)	Enzyme restriction		Evidence of RIP (repeat-induced point mutation) in transposase sequences of Aspergillus oryzae
	133	Trichoderma atroviride	63577		36.1437	12400	NA	NA	NA		NA	NA
	78	Magnaporthe oryzae	318829		40.9791	12593	Yes		GB, TE	BS-seq	Gene body methylation occurred mostly near the start and the end of coding sequences and was depleted at the center. This change in DNA methylation profile in and around genes suggests that DNA methylation may play regulatory roles in transcription of mORFs.	Genome-wide profiling of DNA methylation provides insights into epigenetic regulation of fungal development in a plant pathogenic fungus, Magnaporthe oryzae. Scientific report, 2015
												Is the Fungus Magnaporthe losing DNA methylation ? Ikeda et al. 2013. Genetics
	37	Claviceps purpurea	5111		32.0914	8823	NA	NA	NA	NA	NA	NA
	89	Neurospora crassa	5141		41.1024	9820		Not methylated*	TE		methylation within repeats in CpA context, no methylation in genes. Methylation is therefore sometimes considered as "mosaic"	The methylated component of the Neurospora crassa genome. Selker et al. Nature. 2003
												RIP: the evolutionary cost of genome defense. Galagan et al. Trends Genet. 2004
												Premeiotic instability of repeated sequences in Neurospora crassa. Annu. Rev. Genet. 1990
	39	Coprinopsis cinerea	5346	Basidiomycota	36.1926	13355	Yes		TE	BS-seq	We found a substantial amount of CG methylation and a small amount of non-CG methylation, both concentrated in transcriptionally silent, repetitive loci ; methylation in this fungus appears to be used to silence TEs and other repeats, whereas active genes are unmethylated.	Genome-wide evolutionary analysis of eukaryotic DNA methylation. Zemach et al. 2010
	38	Clonorchis sinensis	79923	Platyhelminthes	547.288		NA		NA			NA
	10	Anopheles gambiae	7165	Arthropoda	265.027	12843	NA	not Methylated	NA	Capillary electrophoretic analysis of genomic DNA		Marhold, J., Rothe, N., Pauli, A., Mund, C., Kuehle, K., Brueckner, B. and Lyko, F. (2004) Conservation of DNA methylation in dipteran insects. Insect Mol Biol 13, 117–124.
										DNMT genes
	9	Anopheles darlingi	43151		136.936	10457	NA		NA			NA
2	137	Trypanosoma brucei	5691	Euglenozoa	22.1481	8747	NA	Low Methylated	Retrotransposon hotspot, pseudogene,intergenic region, gene	Enzyme restriction	Trypanosoma brucei variant surface glycoprotein (VSG) genes were resistant to digestion by certain restriction enzymes, suggesting the presence of modified DNA bases	Possible DNA modification in GC dinucleotides of Trypanosoma brucei telomeric sequences; relationship with antigen gene transcription. Pays et al. Nucleix Acids Research. 1984
										DNMT presence	A DNMT enzyme were identified. The level of 5-methylcytosine in these samples are low and made precise quantification difficult.	African trypanosomes contain 5-methylcytosine in nuclear DNA. Eukaryot Cell. 2008
										Immunoprecipitation
										Liquid chromatographe-electrospray ionization tandem mass spectrometry
	138	Trypanosoma cruzi	5693		89.9375	19607	NA	Low Methylated	NA	5-aza-treatment	The data presented here constitute the first clear demonstration that 5mC occurs in nDNA of T. cruzi. Considering that our results point the presence of 5mC in T. cruzi, the cytosine analog 5-aza-C should produce nDNA hypomethylation. We have found that this is the case, indicating that 5mC is indeed present in nDNA of this parasite.	DNA methylation in Trypanosoma cruzi. Rojas and Galanti. FEBS 1990
										restriction endonuclease
										HPLC
										5-aza-treatment	We propose that5-aza-C induces DNA hypomethylation and reactivation in specific genes associated with cell proliferation.	Relationship between DNA methylation and cell proliferation in Trypanosoma cruzi. 1991
	19	Babesia equi	5872	Apicomplexa	11.674	5329	NA	NA	NA	NA	NA	NA
	64	Giardia intestinalis	5741	Excavata	11.2136	6098	NA	NA	NA	NA	NA	NA
	3	Albugo candida	65357	Oobionta	32.9217	13310	NA		NA			NA
	34	Chondrus crispus	2769	Rhodobionta	104.98	9807	NA		NA			NA
	112	Schizosaccharomyces pombe	4896	Ascomycota			NA	Not methylated	Not methylated	LC−MS/MS	LC−MS/MS protocol where by targeting 5-methyldeoxycytidine moieties after enzymatic digestion, only 5-meC specifically derived from DNA is quantified	Cytosine DNA Methylation Is Found in Drosophila melanogaster but Absent in Saccharomyces cerevisiae, Schizosaccharomyces pombe, and Other Yeast Species. Capuano et al. Analytical chemistry. 2014
												DNA methylation landscapes: provocative insights from epigenomics.Suzuki and Bird. Nature reviews Genetics. 2008
	109	Saccharomyces cerevisiae	4932		14.2673	6692	NA	?	?	[methy-3H]methionine	The precise level of MeCyt in yeast main-band DNA was not clearly established; in two independent investigations the average MeCyt composition was 0.3 and 1.0 mol%, respectively.	Comparative study of DNA methylation in three unicellular eucaryotes. Hattman et al. Journal of bacteriology. 1978
										Enzyme restriction		5-Methylcytosine is not detectable in Saccharomyces cerevisiae DNA.Proffitt et al. Molecular and Cellular Biology. 1984
										HPLC
												DNA methylation landscapes: provocative insights from epigenomics.Suzuki and Bird. Nature reviews Genetics. 2008
										GC/MS	Our studies showed that the genome-wide DNA methylation of the studied yeast strains ranged from 0.014 to 0.364%, which were 1 to 2 orders of magnitude lower than that in mammalian cells (i.e., 3−8%). Furthermore, the 5mC percentage in yeast varied considerably at different growth stages, and treatment with a DNA methylation inhibitor, i.e., 5- azacytidine, can induce the decrease of genome-wide …	Widespread existence of cytosine methylation in yeast DNA measured by gas chromatography/mass spectrometry. Tang et al. Analytical Chemistry. 2012
										5-aza-treatment
										LC−MS/MS	However, DNA methylation was not detected in laboratory and industrial strains of S. cerevisiae, S. pombe, S. boulardii, S. paradoxus, and P. pastoris.	Cytosine DNA Methylation Is Found in Drosophila melanogaster but Absent in Saccharomyces cerevisiae, Schizosaccharomyces pombe, and Other Yeast Species. Capuano et al. Analytical chemistry. 2014
	14	Aspergillus niger	5061		34.0067	14081	NA	NA	NA	NA	NA	NA
	16	Aspergillus terreus	33178		29.364	10402	NA	NA	NA	NA	NA	NA
	13	Aspergillus flavus	5059				Yes	Not methylated	Not methylated	HPLC	Our results show that 5-methylcytosine is present in DNA from A. flavus. We estimate the relative amounts of 5-methylcytosine to cytosine to be approximately 1/400.	DNA from Aspergillus flavus contains 5-methylcytosine. Gowher et al . FEMS Microbiology. 2001
										Two-dimensional thin-layer chromatography
					36.8923	13487				BS-seq	The lack of repeat contents of the A. flavus’ genome and the high RIP-index of the small amount of remanent repeat potentially support our speculation that DNA methylation may be absent in A. flavus or that it may possess de novo DNA methylation which occurs very transiently during the obscure sexual stage of this fungal species.	Bisulfite sequencing reveals that Aspergillus flavus holds a hollow in DNA methylation. Liu et al. 2012. Plos One
	139	Tuber melanosporum	39416		124.946	7496	Yes		GB, TE	BS-seq	The data revealed a high rate of cytosine methylation (>44%), selectively targeting TEs rather than genes with a strong preference for CpG sites.	A comprehensive resource of genomic, epigenomic and transcriptomic sequencing data for the black truffle Tuber melanosporum. Chen et al. Gigascience. 2014
										5-aza-treatment
	60	Fusarium oxysporum	5507		61.4717	17708	NA		TE	Restriction enzyme	NA	Induced change in DNA methylation of Fusarium oxysporum f.sp. niveum due to successive transfer
										5-aza-treatment		Mobilization of a retrotransposon in 5-azacytidine-treated fungus Fusariu oxysporum. Akiyama et al. Plant Biotechnology. 2007
	141	Uncinocarpus reesii	33188		22.3497	7760	Yes		GB, TE	BS-seq	Silent repeated loci are heavily methylated in all sequence contexts, with little methylation elsewhere. Unlike all other examined fungi, U. reesii exhibits methylation of active genes, which is not accompanied by RIP, so CG methylation is abundant. There is a direct linear relationship between RNA levels and methylation of exons, whereas introns tend to be unmethylated	Genome-wide evolutionary analysis of eukaryotic DNA methylation. Zemach et al. 2010
	40	Cordyceps militaris	73501		32.2686	9651	Yes	Low methylation	GB	BS-seq	accurately quantified at a low but significant level in both sexual and asexual developmental stages. On further analysis of DNA methylation sites in C. militaris, we found that DNA methylation generally showed enrichment in regions with low G þ C content, and cytosines located beside successive thymines tended to be unmethylated in highly methylated regions	Genome-wide analysis of DNA methylation in the sexual stage of the insect pathogenic fungus Cordyceps militaris. Wang et al. 2015. Fungal Biology
	145	Yarrowia lipolytica	4952		20.5509	6448	NA		NA	Methylated enzyme restriction-AFLP		Differences in DNA methylation patterns are detectable during the dimorphic transition of fungi by amplification of restriction polymorphisms. Reyna-Lopez et al. MGC. 1997
										GC/MS		Widespread existence of cytosine methylation in yeast DNA measured by gas chromatography/mass spectrometry. Tang et al. Analytical Chemistry. 2012
	122	Suillus luteus	5384	Basidiomycota	37.0143	18297	NA		NA			NA
	104	Postia placenta	104341		90.8919	9083	Yes		TE	BS-seq	We found a substantial amount of CG methylation and a small amount of non-CG methylation, both concentrated in transcriptionally silent, repetitive loci ; methylation in this fungus appears to be used to silence TEs and other repeats, whereas active genes are unmethylated.	Genome-wide evolutionary analysis of eukaryotic DNA methylation. Zemach et al. 2010
	87	Necator americanus	51031	Nematoda	244.075		NA		NA			NA
	7	Ancylostoma ceylanicum	53326		313.093		NA		NA			NA
	6	Ancylostoma caninum	29170				NA		NA			NA
	29	Caenorhabditis remanei	31234		145.443		NA		NA			NA
	25	Caenorhabditis brenneri	135651		190.37		NA		NA			NA
	26	Caenorhabditis briggsae	6238		108.384		NA		NA			NA
	28	Caenorhabditis japonica	281687		166.256		NA		NA			NA
	27	Caenorhabditis elegans	6239		100.286	20447	NA	?	?	HPLC	We conclude that C. elegans does not contain detectable (0.01 mole percent) levels of 5-methylcytosine.	Simpson VJ, Johnson TE, Hammen RF: Caenorhabds elegans DNA does not contain 5-methylcytosine at any time during development or aging. Nucleic Acids Res 1986, 14:9.
										Enzyme restriction
										LC-MS/MS	The present study for the first time demonstrates that 5-mdC is present in C. elegans genomic DNA (0.0019−0.0033% of cytosine methylated) using LC–MS/MS, whereas another epigenetic modification, 5-hmdC, is not detectable.	Hu et al. Trace analysis of methylated and hydroxymethylated cytosines in DNA by isotope-dilution LC-MS/MS: first evidence of DNA methylation in Caenorhabditis elegans.The Biochemical journal. 2015
										Decitabine or cadmium treatment
	24	Brugia malayi	6279		93.6591	14219	NA	Not methylated	Not methylated	Thin-layer chromatographic	We also find that B. malayi DNA does not contain methyl-cytosine.	DNA base composition of filarial nematodes. Rothstein et al. Parasitology. 1988
	90	Nippostrongylus brasiliensis	27835				NA	NA	NA	NA	NA	NA
	132	Trichinella spiralis	6334		63.5254		Yes	Methylated	GB, TE		"Corrected estimates resulted in approximately 0.31 million and 0.24 million mCs in the Ad and ML genomes (comprising 1.59% and 1.22% of their sequenced cytosines, respectively). In contrast, methylation was nearly undetectable in NBL (0.002 million; 0.01%";"Genes were methylated more frequently than the genome average (Figure 3a, b). Within genes, the coding sequences were more methylated than t…	Differential DNA methylation in discrete developmental stages of the parasitic nematode Trichinella spiralis. Biomedcentral. 2012
	67	Haemonchus contortus	6289		319.758		NA	NA	NA			NA
	143	Wuchereria bancrofti	6293		90.3251		NA	NA	NA			NA
	91	Onchocerca flexuosa	387005				NA	NA	NA			NA
	70	Heterorhabditis bacteriophora	37862				NA	NA	NA			NA
	74	Loa loa	7209		96.4054	14908	NA	NA	NA			NA
	105	Pristionchus pacificus	54126		133.114		NA	NA	NA	DNMT genes and MBD	We speculate that both genes were part of an ancestralDNA methylation system in nematodes and that gene loss and sequence divergence have abolished DNA methylation in C.elegans.	Evolution of dnmt-2 and mbd-2-like genes in the free-living nematodes Pristionchus pacificus, Caenorhabditis elegans and Caenorhabditis briggsae. Gutierrez and Sommer. Nucleic Acids Research. 2004
	135	Trichuris muris	70415		84.4053		NA	NA	NA			NA
	81	Meloidogyne incognita	6306				NA	Not methylated	?	DNMT	Neither 5-methyl-cytosine nor 5-hydrox-methyl-cytosine could be detected. Taken together, our results show that DNA methylation is absent or very low in M. incognita.	Elucidating the molecular bases of epigenetic inheritance in non-model invertebrates: The case of the root-knot nematode Meloidogyne incognita. Perfus-Barbeoch et al. Frontiers in Physiology. 2014
										CpGo/e
										LC-MS/MS
	113	Schmidtea mediterranea	79327	Platyhelminthes	700.726		NA	NA	NA			Planarian MBD2/3 is required for adult stem cell pluripotency independently of DNA methylation. Developmental Biology. 2013
	58	Fasciola hepatica	6192				NA	Low Methylated	?	DNMT genes	We were unable to confidently extend MSAP to detect cytosine methylation in F. hepatica (hermaphroditic trematode related to dioecious schistosomes). When subsequently applied to P. nigra and F. hepatica genomes, clear evidence for 5mC was obtained (Figure 5B). While not exhaustive, this ELISA-based study suggested that digenean trematodes (F. hepatica) contain higher levels of 5mC when compared …	Cytosine methylation is a conserved epigenetic feature found throughout the phylum Platyhelmintes. Geyer et al. BMC genomics. 2014
										MSAP
										ELISA detection
	110	Schistosoma japonicum	6182		402.743		NA	Low Methylated	?	DNMT genes	Here, principal coordinate analyses (PcoA) of both S. japonicum and S. haematobium mixed-sex adult parasite gDNA samples, differentially digested with MspIand HpaII isoschizomers, clearly indicated the presence of genomic loci containing 5mC.	Cytosine methylation is a conserved epigenetic feature found throughout the phylum Platyhelmintes. Geyer et al. BMC genomics. 2014
										MSAP
	111	Schistosoma mansoni	6183		364.538	10772	NA	Low Methylated	?	Enzyme restriction	These results demonstrate that the genome of adult S. mansoni is not methylated.	Lack of DNA methylation in Schistosoma mansoni. Fantappié et al. Experimental parasitology. 2001
										GC-MS	A functional role for m5C modifications during oviposition has been established.	Cytosine methylation regulates oviposition in the pathogenic blood fluke Schistosoma mansoni. Geyer et al. 2011. Nature communications
										5-aza-treatment	Additional findings reported herein that illustrate a clear link between m5C abundance (Fig. 1) and SmDnmt2 developmental expression (Fig. 4) suggest an auxil- iary role for the schistosome DNA methylation machinery in transi- tioning between free-living and parasitic life styles, worm maturation within the definitive mammalian host and sporocyst asexual proc- esses (for example, multiplication o…
										ELISA detection
										Immunolocalization
										MSAP
										BS-seq
										DNMT genes
										BS-seq		Dnmt2-dependent methylomes lack defined DNA methylation patterns. Raddatz et al. 2013
	123	Taenia solium	6204				NA		NA			NA
	50	Echinococcus granulosus	6210		112.351		NA		NA			NA
	51	Echinococcus multilocularis	6211		114.963		NA		NA	DNMT genes	Discrete segregation (between MspI and HpaII digested populations) along the first principal coordinate indicated clusters of genomic loci containing this epigenetic modification in both parasitic platyhelminths. Importantly, this is the first molecular evidence for global cytosine methylation in the genomes of both Cestoda and Monogenea species.	Cytosine methylation is a conserved epigenetic feature found throughout the phylum Platyhelmintes. Geyer et al. BMC genomics. 2014
										MSAP
										ELISA detection
	31	Capitella teleta	283909	Annelida	333.283	32175	NA	NA	NA	NA	NA	NA
	1	Acyrthosiphon pisum	7029	Arthropoda	541.692	36195	Yes		GB	DNMT genes	Interestingly, there is no obvious difference in the methylation machinery or the chemistry of DNA methylation between invertebrates and vertebrates, yet there appears to be a clear difference in function (Mandrioli, 2007).	A functional DNA methylation system in the pea aphid, Acyrthosiphon pisum. Insect Molecular Biology. 2010
										LC-ESI-MS/MS
										CpG o/e
										BS-seq
												Evidence of a conserved functional role for DNA methylation in termites. Glastad et al. 2013
	18	Atta cephalotes	12957		317.672	18062	NA		NA			NA
	47	Dendroctonus ponderosae	77166		252.848	13088	NA		NA			NA
	118	Solenopsis invicta	13686		396.025	16513	Yes	Methylated	GB	BS-seq		The genome of the fire ant Solenopsis invicta. Wurm et al. PNAS. 2011
												Hunt et al. Patterning and regulatory association of DNA methylation are mirrored by histone modifications in insects. Genome biology and evolution 2013
	120	Strigamia maritima	126957		176.211	14992	NA		NA	CpG o/e		The first myriapod genome sequence reveals conservative arthropod gene content and genome organisation in the centipede strigamia maritima. Chipman et al. Plos One. 2014
	131	Tribolium castaneum	7070		228.74	16529	Yes	Not methylated	Not methylated	BS-seq	Flour beetle (Tribolium castaneum) adults and Drosophila melanogaster embryos aged 0 to 3 hours do not have detectable DNA methylation of the nuclear genome.	Genome-wide evolutionary analysis of eukaryotic DNA methylation. Zemach et al. 2010
	49	Drosophila melanogaster	7227		143.726	13918	Yes	Not methylated	retrotransposons and repetitive DNA Sequence	HPLC	Our results confirm that the pupal DNA of Drosophila melanogaster does not contain detectable amounts of 5methylcytosine.	Determination of trace amounts of 5-methylcytosine in DNA by reverse-phase high-performance liquid chromatography. 1987
										Enzyme restriction	Previous attempts to identify DNA methylation in the fly have focused mainly on late stages of development. Our results show that DNA methylation in Drosophila predominates during early embryonic development and decreases at later stages, presumably as a result of reduced methyl- transferase expression	DNA methylation in Drosophila melanogaster. Lyko et al. Nature. 2000
										Bisulfite modification
										anti-5-methylcytosine antibodies	Our analysis demonstrates that components of retrotransposons and repetitive DNA sequences are putative substrates for dDNMT2.	Salzberg, A., Fisher, O., Siman-Tov, R. & Ankri, S. Identification of methylated sequences in genomic DNA of adult Drosophila melanogaster. Biochem. Biophys. Res. Commun. 322, 465–469 (2004).
										Sodium bisulfite sequencing
												Marhold, J., Rothe, N., Pauli, A., Mund, C., Kuehle, K., Brueckner, B. and Lyko, F. (2004) Conservation of DNA methylation in dipteran insects. Insect Mol Biol 13, 117–124.
										BS-seq	Drosophila melanogaster embryos aged 0 to 3 hours do not have detectable DNA methylation of the nuclear genome,	Genome-wide evolutionary analysis of eukaryotic DNA methylation. Zemach et al. 2010
												Dnmt2-dependent methylomes lack defined DNA methylation patterns. Raddatz et al. 2013
	2	Aedes aegypti	7159		1383.96	15796	NA		Promoter, genes	DNMT genes		Wolbachia uses a host microRNA to regulate transcripts of a methyltransferase, contributing to dengue virus inhibition in Aedes aegypti. Zhang et al. 2013
										DNMT genes	Similar gene classes are also methylated in aphids and honeybees, suggesting either conservation or convergence of methylation patterns.	Ye YH, Woolfit M, Huttley GA, Rance `s E, Caragata EP, et al. (2013) Infection with a Virulent Strain of Wolbachia Disrupts Genome Wide-Patterns of Cytosine Methylation in the Mosquito Aedes aegypti. PLoS ONE 8(6): e66482.
										DNA methylation array
	43	Culex quinquefasciatus	7176		579.042	18968	NA		NA			NA
	126	Tetranychus urticae	32264		90.8155	18224	NA	Low Methylated	?	DNMT genes	As expected, the pattern of immunodetection of 5mC overlapped not only with nuclear DNA (stained with DAPI, blue) but also with extranuclear areas	Expression level and immunolocalization of de novo methyltransferase 3 protein (TuDNMT3) in adult females and males of the two-spotted spider mite, Tetranychus urticae. Yang et al. Experimental and applied acarology. 2015
										Immunodetection of 5-methylcytosine	The explanation for the strong signal of 5mC in the digestive system can probably be attributed to the digestion of the plant that spider mites feed on.
											A reasonable explanation for the 5mC immunoreactivity found in the reproductive tissues is that there is DNA methylation in the ovary and testis of spider mites.
	48	Drosophila ananassae	7217			15533
	83	Mnemiopsis leidyi	27923	Ctenophora	155.866	16559	?		GB	ELISA-based colorimetric assay	In contrast to other invertebrates studied, Mnemiopsis leidyi has lower levels of genome-wide 5-mC methylation, but higher levels of 5-mC methylation in promoters when compared with gene bodies.	DNA methylation in basal metazoans: insights from Ctenophores. Dabe et al. Integrative and Comparative Biology. 2015
										BS-seq
	36	Ciona savignyi	51511	Tunicata	177.003	11616	NA		NA	CpG o/e		DNA methylation and structural and functional bimodality of vertebrate promoters. Molecular Biology and Evolution. 2008
	101	Petromyzon marinus	7757	Chordata	885.535	10415	Yes	?	?	MSAP	The MSAP technique is very general and does not allow the study of specific genome areas which enclose the coding regions and promoters. This occurrence, together with the poor annotation level of the lamprey genome, could have biased our results towards intragenic methylation.	Does DNA methylation regulate metamorphosis ? The case of the sea lamprey (Petromyzon marinus) as an example. Comparative Biochemistry and Physiology. 2015
	63	Gasterosteus aculeatus	69293			20787	Yes	?	genes?	RRBS	"...highly methylated regions were predominantly located in within genes. Significantly more methylated regions were located in exons than expected by chance..."	Smith G, Smith C, Kenny JG, Chaudhuri RR, Ritchie MG: Genome-Wide DNA Methylation Patterns in Wild Samples of Two Morphotypes of Threespine Stickleback (Gasterosteus aculeatus). Molecular Biology and Evolution 2015, 32:888-895.
	102	Physcomitrella patens	3218	Bryophyta	477.948	32273	Yes	Methylated	GB, TE	BS-seq	P. patens methylation patterns closely resemble those of S. moellendorffii	Genome-wide evolutionary analysis of eukaryotic DNA methylation. Zemach et al. 2010
										methyltransferase (MTase) inhibitor zebularine	Taken together, these results suggest that DNA methylation levels have a profound effect on growth and differenti- ation of cells during gametophyte development.	Role of DNA methylation in growth and differentiation in Physcomitrella patens and characterization of cytosine DNA methyltransferases, Malik et al. FEBS, 2012
	114	Selaginella moellendorffii	88036	Embryophyta	212.502	34799	Yes	Low Methylated	TE, GB	BS-seq	S. moellendorffii TEs are methylated in the CG, CHG, and CHH contexts, but unlike the angiosperms, genes have little methylation, and there is essentially no methylation around the TSS regardless of transcription.	Genome-wide evolutionary analysis of eukaryotic DNA methylation. Zemach et al. 2010
	134	Trichoplax adhaerens	10228	Placozoa		11520		Not methylated		DNMT genes	"All sequenced non-bilaterian basal metazoans have the DNMT1 gene with the exception of Trichoplax adhaerens . Trichoplax also does not have a DNMT3 gene, thereby suggesting the absence of canonical 5-mC type methylation in its genome."	Dabe EC, Sanford RS, Kohn AB, Bobkova Y, Moroz LL: DNA Methylation in Basal Metazoans: Insights from Ctenophores. Integrative and Comparative Biology 2015, 55:1096-1110.
3	103	Plasmodium falciparum	5833	Apicomplexa	23.2703	5429	Yes	?	GB, TE	Enzyme restriction	However, partial methylation of cytosine residues was observed in all strains.	Plasmodium falciparum: evidence for a DNA methylation pattern. Experimental parasitology. 1991
										mass spectrometry analysis	The sensitivity of the LC/ESI-MS approach described here provides the most unequivocal data to date that 5mC appears to be absent inP. falciparum.	Choi, S. W., M. K. Keyes, and P. Horrocks. 2006. LC/ESI-MS demonstrates the absence of 5-methyl-2-deoxycytosine in Plasmodium falciparum genomic DNA. Mol. Biochem. Parasitol. 150:350–352.
										DNMT genes	Notably, core promoters are hypomethylated, and transcript levels correlate with intraexonic methylation.	Genome-wide maping of DNA methylation in the human malaria parasite Plasmodium falciparum. Cell Host & Microbe. 2013
										BS-seq	We found a negative relationship between methylation of the first exon and mRNA abundance: highly expressed genes appear hypomethylated, whereas weakly expressed genes are hypermethylated
	42	Cryptosporidium parvum	5807		9.10232	473	NA	Not methylated	Not methylated	LC-ESI-MS	Using LC-ESI-MS, we could not detect 5mC in T. gondii DNA or C. parvum DNA	Toxoplasma gondii and Cryptosporidium parvum lack detectable DNA cytosine methylation.Gissot et al. 2008
	127	Theileria annulata	5874		8.35843	3795	NA	NA	NA	NA	NA	NA
	129	Theileria parva	5875		8.34761	4079	NA	NA	NA	CpG o/e	NA	Analysis of dinucleotide frequency and codon usage in the phylum Apicomplexa. Ellis et al. Gene. 1993
	4	Amphimedon queenslandica	400682	Porifera	166.7	30060	NA		NA	NA	NA	NA
	125	Tetrahymena thermophila	5911	Ciliophora	103.014	24725	NA	Not methylated	Not methylated	[methy-3H]methionine	Tetrahymena pyriformis contained only N6-methyladenine	Comparative study of DNA methylation in three unicellular eucaryotes. Hattman et al. Journal of bacteriology. 1978
	99	Paramecium tetraurelia	5888		72.0945	39642	NA	?	?	5-azacytidine	The possibility that the somatic nucleus is programmed by methylation of cytosine at the 5' position is discussed.	Kwok FW, Ng SF (1989) 5-Azacystidine affects the programming of expression of the somatic nucleus of Paramecium. Development 105:559–568
											Besides, in Paramecium tetraurelia [28], MeCyt has been detected indirectly by using the nucleoside analogue 5-azacytidine (5- azaC), a potent demethylating agent [38]. methylcytosine, in several ciliates, is at best 0.01 mol % of cytosine [35].	DNA methylation in ciliates: implications in differentiation processes. Gutiérrez et al. International microbiology : the official journal of the Spanish Society for Microbiology. 2000
	85	Naegleria gruberi	5762	Heterolobosea	40.9641	15709	NA	NA	NA	NA	NA	NA
	56	Entamoeba histolytica	5759	Archamoebae	20.8354	8283	NA	Methylated	rDNA	5methyl-cytosine antibodies	In this work, we have demonstrated the presence of m5C in a number of regions in the E.histolytica genome using affinity chromatography with m5C antibody as ligand and sodium bisulfite reaction. Remarkably, only rDNA-related sequences were isolated by our technique. Although we cannot rule out the presence of other methylated regions in the parasite, rDNA could constitute the main target for meth…	Characterization of cytosine methylated regions and 5-cytosine DNA methyltransferase (Ehmeth) in the protozoan parasite Entamoeba histolytica. Fisher et al. Nucleic Acids Res. 2004
										BS-seq on rDNA gene
										5-aza-treatment
	80	Meloidogyne hapla	6305	Nematoda	53.013		NA	NA	NA	NA	NA	NA
	108	Rhodnius prolixus	13249	Arthropoda	706.824		NA	NA	NA	NA	NA	NA
	148	Blattella germanica	6973				Yes	Methylated	?	MethylC-Seq		Bewick, A.J., Vogel, K.J., Moore, A.J. & Schmitz, R.J. (2016). Evolution of DNA Methylation across Insects. Mol. Biol. Evol., 34, msw264
	61	Gadus morhua	8049	Chordata	824.311	20095	NA	NA	NA	NA	NA	NA
	93	Ornithorhynchus anatinus	9258		1995.61	21698	NA	Methylated	Imprinting	CpGo/e on igfr2r gene		Imprinting of opossum Igf2r in the absence of differential methylation and Air. Weidman et al. Epigenetics. 2006
										Bisulfite modification on igfr2
	121	Strongylocentrotus purpuratus	7668	Echinodermata	990.915	28987	No	Mosaic	GB	Methylated sensitive enzyme	"The overall level of methylation was very low, but certain sites did exhibit methylation in some copies of these genes.All these data show that, contrary to the current paradigm, DNA methylation in echinoderms concerns also transcribed sequences and is not constant throughout development."	DNA methylation pattern change during sea-urchin development. Fronk et al. The Biochemical journal. 1992
										Southern blots with methylation-sensitive restriction enzyme	"Surprisingly, methylation of genes preceded this transition, as many invertebrate genes have turned out to be heavily methylated. Methylation does not preferentially affect genes whose expression is highly regulated, as several housekeeping genes are found in the heavily methylated fraction whereas several genes expressed in a tissue-specific manner are in the nonmethylated fraction." Mosaic met…	Tweedie, S., Charlton, J., Clark, V. & Bird, A. Methylation of genomes and genes at the invertebrate–vertebrate boundary. Mol. Cell Biol. 17, 1469–1475 (1997).
	5	Anas platyrhynchos	8839	Chordata	1105.05	15634	NA	NA	NA	NA	NA	NA
	62	Gallus gallus	9031		1230.26	15508	Yes	Methylated	GB, TE	MeDIP-seq	DNA methylation is enriched in the gene body regions and the repetitive sequences, and depleted in the transcription start site (TSS) and the transcription termination site (TTS).	Genome-wide mapping of DNA methylation in Chicken. Li et al. PloS One. 2011
										BS-seq
										MeDIP-seq	Within the gene body, the methylation density of introns was higher than that of UTRs and exons	Comparison of the genome-wide DNA methylation profiles between fast-growing and slow-growing broilers. Hu et al. Plos One. 2013
	124	Taeniopygia guttata	59729		1232.14	17488	NA	Methylated	GB	MeDIP		Epigenetics and the evolution of Darwin's Finches. Skinner et al. Genome Biology and Evolution. 2014
										5-aza-treatment	A subset of genes was validated using Exon Arrays, quantitative RT-PCR and CpG pyrosequencing on bisulfite-treated samples. Not unexpectedly, these down-methylated Methylation Peaks were significantly enriched for exonic and promoter regions	A genome-wide search for eigenetetically regulated genes in zebra finch using MethylCap-seq and RNA-seq. Scientific Reports. 2016
										RRBS
										MethylCap-seq
	8	Anolis carolinensis	28377		1799.14	18596	NA	NA	NA	NA	NA	NA
	59	Ficedula albicollis	59894		1118.34	15303	NA	NA	NA	NA	NA	NA
	79	Meleagris gallopavo	9103		1128.34	14123	NA	NA	NA	NA	NA	NA
	144	Xenopus tropicalis	8364			18442	NA	NA	NA	NA	NA	NA
	140	Tursiops truncatus	9739		2551.42	1655	NA	NA	NA	NA	NA	NA
	30	Canis lupus familiaris	9615		2410.98	19856	NA	Methylated	GB, TE	Reduced representation bisulphite sequencing (RRBS)		The concerted impact of domestication and transposon insertions on methylation patterns between dogs and grey wolves. Janowitz Koch et al. Molecular ecology. 2016
	57	Equus caballus	9796		2474.93	20449	Yes	Global	GB, Re	MeDIP	In the horse genome, gene body regions showed a higher methylation density than the intergenic regions.	Genome-wide analysis of DNA methylation in horse. Lee et al. BMC Genomics. 2014
										BS-seq	Among repeat elements, a relatively high density of methylation was observed in long interspersed nuclear elements compared to short interspersed nuclear elements or long terminal repeat elements.
	76	Macaca mulatta	9544		3236.22	21905	Yes	Methylated	GB	MethylC-Seq	We found that, similar to human placenta, mammalian placentas and opossum extraembryonic membrane have globally lower levels of methylation compared to somatic tissues.	Early Developmental and Evolutionary Origins of Gene Body DNA Methylation Patterns in Mammalian Placentas. Schroeder et al. Plos genetics. 2015
											Higher relative gene body methylation was the conserved feature across all mammalian placentas, despite differences in PMD/HMDs and absolute methylation levels.
	66	Gorilla gorilla	9593		3035.66	20962	NA	Methylated	GB	Bisulfite	Figure 4. Location of differential methylation in primate genomes.	Dynamics of DNA methylation in recent human and great ape evolution. Hernando-Herraez et al. PLOS Genetics. 2013
	71	Homo sapiens	9606			20313	Yes	Global	GB, TE	Bisulfite sequencing	Figure 1	DNA methylation profiling of human chromosomes 6, 20 and 22. Eckhardt et al. Nature genetics. 2006
										NA	NA	DNA methylation landscapes: provocative insights from epigenomics.Suzuki and Bird. Nature reviews Genetics. 2008
	97	Ovis aries	9940		2615.52	20921	NA	Global	GB	Reduced Representation Bisulfite Sequencing (RRBS)	Sequencing and mapping data indicated that 50–55% of CpG sites included in RRBS analysis were methylated. Analysis of average DNA methylation in regions annotated as genes showed a bimodal distribution, with peaks at 0–10% methylation and 60– 80% methylation (Figure 2a). Average methylation across inter- genic regions showed a similar distribution to that seen in annotated genes (Figure 2b).	Genome-wide DNA methylation patterns and transcription analysis in sheep muscle. Couldrey et al. PloS ONE. 2014
	17	Astyanax mexicanus	7994		1191.24	23042	NA	NA	NA	NA	NA	NA
	32	Cavia porcellus	10141		2723.22	18673	NA	Methylated	Re	Enzyme restriction	Comparison of Figure la with the distribution of pyrimidine tracts released from 32P-labelled main band DNA (Fig. 2a) shows that the distribution of the 5-methylcytosine is essentially uniform.	5-methylcytosine in the highly repetitive DNA's of the guinea pig (Cavia porcellus). Specer et al. Advances in enzyme regulation. 1981
										[methy-3H] methionine
	84	Mus musculus	10090		2803.57	22533	Yes	Methylated	GB	BS-seq	In the two vertebrates, zebrafish and mouse, there was only a slight increase of CG methylation in exons, consistent with the overall high genome-wide levels of CG methylation.	Feng S, Cokus SJ, Zhang X, et al. Conservation and divergence of methylation patterning in plants and animals. Proc Natl Acad Sci U S A 2010; 107: 8689–8694.
										MethylC-seq	Cow and mouse oocytes show gene body methylation patterns similar to those found in mammalian placentas	Early Developmental and Evolutionary Origins of Gene Body DNA Methylation Patterns in Mammalian Placentas. Schroeder et al. Plos genetics. 2015
	92	Oreochromis niloticus	8128		1995.61	21698	NA	Methylated	Promoter	BS-seq	This article was just only interested by the methylation in GH promoter.	DNA methylation of pituitary growth hormone is involved in male growth superiority of Nile tilapia (Oreochromis niloticus). Zhong et al. Comparative biochemistry and physiology, part B.2014
	96	Oryzias latipes	8090		869.818	19699	NA	Global	NA	Enzyme restriction		Absence of global genomic cytosine methylation pattern erasure during medaka (Oryzias latipes) early embryo development. Walter et al. Comparative Biochemistry and physiology part B: biochmistry and molecular biology. 2002
	21	Bos taurus	9913		2670.14	19994	NA	Methylated	GB	Microarray methylation	39% of DNA methylation probes assayed mapped to RefSeq genes with transcription measurements.	DNA methylation is correlated with gene expression during early pregnancy in Bos taurus. Physiological genomics. 2013
										BS-seq
										MethylC-Seq	Cow and mouse oocytes show gene body methylation patterns similar to those found in mammalian placentas	Early Developmental and Evolutionary Origins of Gene Body DNA Methylation Patterns in Mammalian Placentas. Schroeder et al. Plos genetics. 2015
	45	Danio rerio	7955		1371.72	25642	Yes	Global	GB, TE	Southwestern immunoblotting and immunohistochemistry	Our data demonstrate that genome- wide changes in DNA methylation occur during early zebrafish development. Although zebrafish sperm DNA is strongly methylated, the zebrafish genome is not detectably methylated through cleavage and early blastula stages but is heavily remethylated in blastula and early gastrula stages.	Immunological detection of changes in genomic DNA methylation during early zebrafish development. MacKay et al. Genome. 2007
										BS-seq	In the two vertebrates, zebrafish and mouse, there was only a slight increase of CG methylation in exons, consistent with the overall high genome-wide levels of CG methylation.	Feng S, Cokus SJ, Zhang X, et al. Conservation and divergence of methylation patterning in plants and animals. Proc Natl Acad Sci U S A 2010; 107: 8689–8694.
										MeDIP-seq	The DNA methylation level increased in the 50-UTR and stayed high in exons, introns and the 30-UTR, which resembled the DNA methylation pattern over genic regions in the human embryonic stem cells.	Developmental enhancers revealed by extensive DNA methylome maps of zebrafish early embryos. Nature. 2014
										MRE-seq
	94	Oryctolagus cuniculus	9986		2737.46	19293	NA	NA	NA	NA	NA	NA
	12	Arabidopsis thaliana	3702	Embryophyta	119.668	27416	Yes	Global	GB, TE	The methylcytosine immunoprecipitation (mCIP) method was adapted from a previous study (Keshet et al., 2006).	"We found an unexpectedly high level of DNA methylation in expressed genes (Figure 2C). Interestingly, a surprisingly large number of genes (8,465, ~33.3%) were methylated within transcribed regions but not within their promoter regions (‘‘body-methylated’’). Refined mapping of the position of DNA methylation within genes revealed a biased distribution toward the 30 half, whereas promoters and th…	Genome-wide high-resolution mapping and functional analysis of DNA methylation in Arabidopsis. Zhang et al. Cell. 2006
										BS-seq
										Immunoprecipitation and microarry of methylated DNA	"Methylation within genes is conspicuously biased away from gene ends, suggesting a dependence on RNA polymerase transit. Genic methylation is strongly influenced by transcription: moderately transcribed genes are most likely to be methylated, whereas genes at either extreme are least likely. In turn, transcription is influenced by methylation: short methylated genes are poorly expressed, and los…	Genome-wide analysis of Arabidopsis thaliana DNA methylation uncovers an interdependence between methylation and transcription. Zilberman et al. Nature Genet. 2007
										BS-seq
										MethylC-Seq	Figure 3	Highly integrated single-base resolution maps of the epigenome in Arabidopsis.Lister et al. Cell. 2008
										BS-seq	CG methylation, but not CHG or CHH methylation, in all three flowering plants exhibited a characteristic peak in the body of protein-coding genes (Fig. 2), a phenomenon first observed genome-wide in Arabidopsis (5, 10, 11).	Feng S, Cokus SJ, Zhang X, et al. Conservation and divergence of methylation patterning in plants and animals. Proc Natl Acad Sci U S A 2010; 107: 8689–8694.
										BS-seq	"Particularly notable is the decrease in CG gene body methylation (Fig. 3). Although gene body methylation is positively correlated with gene expression in several species, gene expression is not noticeably different in these regions between the three species (Fig. 3). CG gene body methylation is found in the majority of genes (Table S9), and its rate is highly correlated between orthologs, while…	Seymour et al. Evolution of DNA Methylation Patterns in the Brassicaceae is Driven by Differences in Genome Organization, pLoS Genetics, 2014
	22	Brassica oleracea	3712		488.954	59225	Yes (Unpublished)	NA	NA	NA	NA	NA
	23	Brassica rapa	3711		284.129	41018	Yes (Unpublished)	NA	NA	NA	NA	NA
	142	Vitis vinifera	29760		486.197	29971	Yes	Methylated	?	AFLP-MSAP	NA	Variation in DNA methylation patterns of grapevine somaclones (Vitis vinifera L.) Schellenbaum et al. BMC Plant Biology. 2008
	65	Glycine max	3847		978.972	54174	Yes	Methylated	GB	BS-seq	CG gene-body methylation appears to be conserved in plants and animals (Feng et al. 2010; Zemach et al. 2010b); and soybean is no exception (Fig. 2A).	Epigenome-wide inheritance of cytosine methylation variants in a recombinant inbred population. Schmitz et al. Genome research. 2013
										MethylC-seq	Therefore, as expected, within the gene body, CG methylation was positively associated with gene expression and non-CG methylation was negatively associated with gene expression. Among the 144 shared single- copy genes, the soybean copies were more CG body- methylated genes and had fewer unmethylated genes than common bean, consistent with overall higher levels of CG gene body methylation in soyb…	A Comparative Epigenomic Analysis of Polyploidy-Derived Genes in Soybean and Common Bean. Kim et al. Plant physiology. 2015
	116	Solanum lycopersicum	4081		823.786		Yes	Methylated	GB, TE	5-aza-treatment	More than 60% of its genome consists of heavily methylated transposable elements10 that are concentrated in the pericentromeric heterochromatin regions (Fig. 2 and Supplementary Figs. 1 and 2). The gene-rich euchromatic regions are located in the chromosome arms and are characterized by reduced methylcytosine density and reduced methylation rates (Fig. 2b).	Single-base resolution methylomes of tomato fruit development reveal epigenome modifications associated with ripening. Zhong et al. Nature biotechnology. 2013
										BS-seq
	117	Solanum tuberosum	4113		705.934	39021	NA	Methylated	NA	HPLC	Genome-wide cytosine methylation levels in potato meristems (Table 1) and microtubers (Table 2) were similar to those found in oil palm leaves (Jagliot et al., 2000), maize, pea and barley shoots (Klaas and Amasino, 1989) and mature tomato leaves (Smul- ders et al., 1995). Genome-wide	Transient decreases in methylation at 5?-CCGG-3? sequences in potato (Solanum tuberosum L.) meristem DNA during progression of tubers through dormancy precede the resumption of sprout growth. Law & Suttle. 2002
										AFLP
	106	Prunus persica	3760		227.252	28087	Yes	NA	NA	NA	NA	Unpublished data (Schmitzlab)
4	53	Eimeria maxima	5804	Apicomplexa	45.9751	6057	NA		NA	NA	NA	NA
	52	Eimeria acervulina	5801		45.8306	6867	NA		NA	NA	NA	NA
	128	Theileria orientalis	68886		9.01036		NA		NA			NA
	88	Nematostella vectensis	45351	Cnidaria	356.614	24773	Yes	Mosaic	GB, TE	BS-seq	The general methylation features of the other four species [C. intestinalis, honey bee (Apis mellifera), silk moth, and anemone (Nematostella vectensis)] are quite similar (Fig. 3 and table S1). Gene bodies are methylated in roughly the same pattern as plant and fish genes, with highest methylation of moderately expressed genes but no correlation between TSS methylation and transcription (Fig. 3 …	Genome-wide evolutionary analysis of eukaryotic DNA methylation. Zemach et al. 2010
	107	Puccinia graminis	5297	Basidiomycota	88.7244	15800	NA		NA			NA
	100	Parastrongyloides trichosuri	131310	Nematoda			NA		NA	NA	NA	NA
	119	Steinernema carpocapsae	34508		85.9347		NA	NA	NA	NA	NA	NA
	69	Helobdella robusta	6412	Annelida	235.376	23432	NA	NA	NA	NA	NA	NA
	11	Apis mellifera	7460	Arthropoda	250.287	15314	Yes	Mosaic	GB	DNMT	In each instance, the methylationwas found exclusively in transcribed regions and predominantly in predicted exons with low G+C content and few CpGs overall. Toward this end, we note several differences in honey bee methylation relative to ver-tebrate systems. First, methylation in vertebratesrepresses expression of repetitive DNAs and retro-transposons to maintain genome integrity, but in honey …	Wang Y, Jorda M, Jones PL, et al. Functional CpG Methylation System in a Social Insect. Science (80- ) 2006; 314: 645–647.
										BS-seq
										BS-seq	Honey bee showed the largest increase of methylation in exons compared with introns. The overall low average level of methylation in the honey bee genome (Figs. 1–3, Figs. S1 and S3,and Table S2) suggests that CGmethylationis locatedpredominantly in exons, consistent witha previous report on several individual honey bee genes	Feng S, Cokus SJ, Zhang X, et al. Conservation and divergence of methylation patterning in plants and animals. Proc Natl Acad Sci U S A 2010; 107: 8689–8694.
										BS-seq	The general methylation features of the other four species [C. intestinalis, honey bee (Apis mellifera), silk moth, and anemone (Nematostella vectensis)] are quite similar (Fig. 3 and table S1). Gene bodies are methylated in roughly the same pattern as plant and fish genes, with highest methylation of moderately expressed genes but no correlation between TSS methylation and transcription (Fig. 3 …	Genome-wide evolutionary analysis of eukaryotic DNA methylation. Zemach et al. 2010
	44	Danaus plexippus	13037		272.853	16254	NA		NA	CpG o/e		The monarch butterfly genome yields insights into long-distance migration. Zhan et al. Cell. 2011
										DNMT genes
	20	Bombyx mori	7091		481.819	14623	Yes	Mosaic	GB, TE	HPLC	Contrary to the belief that insect DNAs do not contain 5mC, B. mori silk gland DNA showed the presence of 5mC.	Determination of trace amounts of 5-methylcytosine in DNA by reverse-phase high-performance liquid chromatography. 1987
										BS-seq	Gene bodies are methylated in roughly the same pattern as plant and fish genes, with highest methylation of moderately expressed genes but no correlation between TSS methylation and transcription (Fig. 3 and fig. S8). TEs are hypomethylated, with methylation rising linearly with distance from the TE	Genome-wide evolutionary analysis of eukaryotic DNA methylation. Zemach et al. 2010
										DNMT genes	CG methylation is substantially enriched in gene bodies and is positively correlated with gene expression levels, suggesting it has a positive role in gene transcription. We find that transposable elements, promoters and ribosomal DNAs are hypomethylated, but in contrast, genomic loci matching small RNAs in gene bodies are densely methylated.	Single base-resolution methylome of the silkworm reveals a sparse epigenomic map. Nature Biotechnology. 2010
										CpG o/e
										BS-seq
										MethylC-seq
										RNAi knockdown (Dnmt 1 et 2)	The results suggest DNA methylation in TEs and introns may be more dy- namic than CDS in insect species	Comparative methylomics between domesticated and wild silkworms implies possible epigenetic influences on silkworm domestication. BMC Genomics 2013
										MethylC-Seq
										BS-seq
	68	Heliconius melpomene	34740		273.786	12669	NA		NA			NA
	86	Nasonia vitripennis	7425					Mosaic	GB	BS-seq	Using direct sequencing of bisulfite-converted DNA, we uncovered a substantial level of DNA methylation in 17 of 18 Nasonia vitripennis genes and a strong correlation between methylation level and CpG depletion.	Park J, Peng Z, Zeng J, et al. Comparative analyses of DNA methylation and sequence evolution using Nasonia genomes. Mol Biol Evol 2011; 28: 3345–3354.
										CpGo/e	Orthologous genes of the honeybee and Nasonia show highly similar relative levels of CpG depletion, despite ;190 My divergence.
					295.781	17279				BS-seq	One-third of genes show extensive methylation over the gene body, yet methylated DNA is not found in non-coding regions and rarely in transposons. Methylated genes occur in small clusters across the genome. Methylation demarcates exon-intron boundaries, with elevated levels over exons, primarily in the 59 regions of genes. It is also elevated near the sites of translational initiation and termina…	Wang X, Wheeler D, Avery A, et al. Function and Evolution of DNA Methylation in Nasonia vitripennis. PLoS Genet; 9. Epub ahead of print 2013.
										BS-seq	Additionally, we found that a majority of methylation in Nasonia occurs within exonic regions of the genome (more than 62%). Overall, methylation is sparse in Nasonia, occurring only at 0.18% of all sites and at 0.63% of CpGs. Our analysis of the Nasonia methylome revealed that in contrast to the methylation profile typically seen in mammals, methylation is sparse and is constrained primarily to …	Beeler SM, Wong GT, Zheng JM, et al. Whole-genome DNA methylation profile of the jewel wasp (Nasonia vitripennis). G3 (Bethesda) 2014; 4: 383–8.
	46	Daphnia pulex	6669		197.206	30590	Yes	Mosaic	GB	BS-seq	Gene body methylation in Daphnia species shows a mosaic pattern of both highly methylated genes and genes devoid of any methylation	Asselman, J., De Coninck, D.I.M., Pfrender, M.E. & De Schamphelaere, K.A.C. (2016). Gene Body Methylation Patterns in Daphnia Are Associated with Gene Family Size. Genome Biol. Evol.,
										CpGo/e
	147	Zootermopsis nevadensis	136037		485.009	14610	NA		NA	NA	NA	NA
	72	Ixodes scapularis	6945		1765.38	20486	NA		NA	Methylated enzyme restriction	Long stretches (>20 kb) of tandem repeat-containing gDNA were resistant to digestion by the methylation-sensitive restriction enzyme HpaII and localized to the presumed peri-centromeric regions of the chromosomes.	Genome organization of major tandem repeats in the hard tick, Ixodes scapularis. Meyer et al. Chromosome research. 2010
	75	Lottia gigantea	225164	Mollusca	359.506	23349	NA		NA	NA	NA	NA
	41	Crassostrea gigas	29159		295.781	17279	Yes	Mosaic	GB, TE	Methylation sensitive PCR	Results of methylation specific PCR and bisulfite sequen- cing PCR indicate that the Pacific oyster (Crassostrea gigas) genome is methylated.	DNA methylation patterns provide insight into epigenetic regulation in the Pacific oyster (Crassostrea gigas). Roberts. BMC Genomics. 2010
										CpGo/e	Five genes predicted to be hyper-methylated, and five predicted to be hypo-methylated (based on CpG observed to expected ratio) were randomly selected for analysis.
										bisulfite sequencing PCR	The presence of intragenic methylation in C. gigas is similar to that of other invertebrates that primarily exhibit intragenic DNA methylation patterns [33,17],
										BS-seq	The overall methylation level of repetitive elements in C. gigas was twice higher than the genome background (i.e. intergenic regions with no annotations)	Genome-wide and single-base resolution DNA methylomes of the Pacific oyster Crassostrea gigas provide insight into the evolution of invertebrate CpG methylation. Wang et al. 2014
											Accumulation of mCGs in gene bodies and repetitive elements
	35	Ciona intestinalis	7719	Tunicata	115.227	16671	Yes	Mosaic	GB, TE	BS-seq	The genome of the invertebrate chordate Ciona intestinalis was found to be a stable mosaic of methylated and nonmethylated domains. Genes, by contrast, are pre- dominantly methylated. These data are incompatible with the genome defense model, which proposes that DNA methylation in animals is primarily targeted to endogenous transposable elements. Cytosine methylation in this urochor- date may be …	Nonmethylated transposable elements and methylated genes in a chordate genome. Science, 1999
										CpGo/e	Bisulfite sequencing and computational analysis revealed methylated domains with sharp boundaries that strongly colocalize with ∼60% of transcription units. By contrast, promoters, intergenic DNA, and transposons are not preferentially targeted by DNA methylation. Methylated transcription units include evolutionarily conserved genes, whereas the most highly expressed genes preferentially belong t…	CpG methylation is targeted to transcription units in an invertebrate genome, Suzuki et al. Genome Res. 2007
										BS-seq
										BS-seq	Previously, via targeted DNA methylation analysis and computational methods, it was shown that Ciona protein- coding genes show high levels of methylation but that promoters, intergenic DNA, and transposons were not preferentially methy- lated (16, 17). It was also shown that, like in Arabidopsis, body methylated genes tend to be those with moderate levels of gene expression (16). We found that m…	Feng S, Cokus SJ, Zhang X, et al. Conservation and divergence of methylation patterning in plants and animals. Proc Natl Acad Sci U S A 2010; 107: 8689–8694.
										BS-seq	The general methylation features of the other four species [C. intestinalis, honey bee (Apis mellifera), silk moth, and anemone (Nematostella vectensis)] are quite similar (Fig. 3 and table S1). Gene bodies are methylated in roughly the same pattern as plant and fish genes, with highest methylation of moderately expressed genes but no correlation between TSS methylation and transcription (Fig. 3 …	Genome-wide evolutionary analysis of eukaryotic DNA methylation. Zemach et al. 2010
	136	Triticum aestivum	4565	Embryophyta	58.5022	100934	NA	NA	NA	MSAP		Zhong L, Xu Y, Wang J. DNA-methylation changes induced by salt stress in wheat Triticum aestivum. African J Biotechnol 2009; 8: 6201–6207.
	146	Zea mays	4577		2067.62	39469		Mosaic	GB, TE	Restriction enzymes	In the mature somatic tissues analyzed, we were not able to observe any gene-specific changes in the pattern of DNA modification in different tissues or under differing cellular physiologies comparable to the regulatedlregulatory changes in cytosine methylation in animal DNA (Cedar 1988; Razin and Cedar 1991) and a few maize genes (Bianchi and Viotti 1988; Langdale et al. 1991)	Bennetzen, J. L., Schrick, K., Springer, P. S., Brown, W. E. & SanMiguel, P. Active maize genes are unmodified and flanked by diverse classes of modified, highly repetitive DNA. Genome 37, 565–576 (1994).
										McrPCR	Exon are not methylated	Rabinowicz, P. D. et al. Genes and transposons are differentially methylated in plants, but not in mammals. Genome Res. 13, 2658–2664 (2003)
										MSAP	The positions of the cytosine alterations due to cold stress were located in the exon and UTR regions of these annotated sequences, suggesting gene body- specific methylation.	Shan X, Wang X, Yang G, et al. Analysis of the DNA methylation of maize (Zea mays L.) in response to cold stress based on methylation-sensitive amplified polymorphisms. J Plant Biol 2013; 56: 32–38.
	115	Setaria italica	4555		405.868	35471	NA	NA	NA	NA	NA	NA
	95	Oryza sativa	4530		382.778		Yes	Mosaic	GB, TE	AFLP		Takata, M. et al. Rice transposable elements are characterized by various methylation environments in the genome. BMC Genomics 8, 469 (2007).
										BS-seq		Genome-wide evolutionary analysis of eukaryotic DNA methylation. Zemach et al. 2010
										BS-seq		Feng S, Cokus SJ, Zhang X, et al. Conservation and divergence of methylation patterning in plants and animals. Proc Natl Acad Sci U S A 2010; 107: 8689–8694.
										BS-seq	Body methylation levels follow a bimodal distribution, but show distinct patterns associated with transposable element-related genes.	Gene body methylation shows distinct patterns associated with different gene origins and duplication modes and has a heterogeneous relationship with gene expression in Oryza sativa (rice). Wang et al. New phytologist. 2013
											Intermediate body methylation tends to be associated with high levels of gene expression, whereas heavy body methylation is associated with lower levels of gene expression.
										MethylC-seq		Gene-body CG methylation and divergent expression of duplicate genes in rice. Wang et al. Scientific reports. 2017

## Sheet: DNMT
Notos Class	N°	Species	NCBI ID	Kingdoms	Genome size (Mb)	Coding gene	DNMT 1	DNMT2	DNMT3	Comments	References
1	33	Chlamydomonas reinhardtii	3055	Chlorophyta	120.405	14416	Yes	Yes		DNA methylation are present only in the chloroplast	Evolutionary diversification of DNA methyltransferases in eukaryotic genomes. Ponger and Li. Molecular biology and evolution. 2005
							Yes			"In Chlamydomonas, CG,CHG, andCHHmethylation are possibly all mediated by Dnmt1/MET1 homolog(s), as it has been shown that CrMET1/ DMT1, one of the Chlamydomonas Dnmt1/MET1-like DNA methyltransferase enzymes, has little preference for any particular cytosine sequence context (13, 14). Furthermore, the lack of CHG andCHHmethylation targeted to transposons is consistent with the apparent absence of…	Conservation and divergence of methylation patterning in plants and animals. Feng et al. PNAS. 2010
	130	Toxoplasma gondii	5811	Apicomplexa	65.0622	7988		Yes		The current version of the T. gondii genome encodes two genes containing a motif signature of the Dnmt2 family of DNMT. The transcript corresponding to 49.m03360 (on chromosome VI) is expressed during all stages of the life cycle (according to expressed sequence tag [EST] data). Therefore, the T. gondii and C. parvum genomes encode a putative protein of the same family as EtMeth, the DNMT respons…	Toxoplasma gondii and Cryptosporidium parvum lack detectable DNA cytosine methylation.Gissot et al. 2008
	73	Leishmania major	5664	Euglenozoa	32.8551	8312				Putative Mtase (DNMT6)	Evolutionary diversification of DNA methyltransferases in eukaryotic genomes. Ponger and Li. Molecular biology and evolution. 2005
	55	Emiliania huxleyi	2903	Haptobionta	167.676	38544		Yes		Putative Mtase (DNMT5, DNMT6)	Dnmt1-independent CG methylation contributes to nucleosome positioning in diverse eukaryotes. Huff & Zilberman. Cell. 2014
	82	Metarhizium anisopliae	5530	Ascomycota	38.5043	10795	NA	NA	NA
	15	Aspergillus oryzae	5062		37.0643	12074	NA	NA	NA
	133	Trichoderma atroviride	63577		36.1437	12400	NA	NA	NA
	78	Magnaporthe oryzae	318829		40.9791	12593					Is the fungus Magnaporthe losing DNA methylation? Ikeda et al. Genetics. 2013
	37	Claviceps purpurea	5111		32.0914	8823	NA	NA	NA		NA
	89	Neurospora crassa	5141		41.1024	9820					Evolutionary diversification of DNA methyltransferases in eukaryotic genomes. Ponger and Li. Molecular biology and evolution. 2005
											dim-2 encodes a DNA methyltransferase responsible for all known cytosine methylation in Neurospora. EMBO
											RIP : the evolutionary cost of genome defense. Galagan and Selker. Trends in genetics 2004.
	39	Coprinopsis cinerea	5346	Basidiomycota	36.1926	13355	Yes	Yes			Genome-wide evolutionary analysis of eukaryotic DNA methylation. Zemach et al. 2010
											Eukaryotic Cytosine Methyltransferases. Goll & Bestor. Annual Review of biochemistry. 2005
											Coprinopsis cinerea. Pukkila. Current biology. 2011
	38	Clonorchis sinensis	79923	Platyhelminthes	547.288			Yes			Cytosine methylation is a conserved epigenetic feature found throughout the phylum Platyhelminthes. Geyer et al. BMC genomics. 2013
	10	Anopheles gambiae	7165	Arthropoda	265.027	12843		Yes			DNA methylation in insects: On the brink of the epigenomic era, Glastad et al. 2011
											Dna methylation in amphioxus: From ancestral functions to new roles in vertebrates. Albalat et al. 2012
											Evolutionary diversification of DNA methyltransferases in eukaryotic genomes. Ponger and Li. Molecular biology and evolution
	9	Anopheles darlingi	43151		136.936	10457	NA	NA	NA
2	137	Trypanosoma brucei	5691	Euglenozoa	22.1481	8747				Putative Mtase (DNMT6)	Evolutionary diversification of DNA methyltransferases in eukaryotic genomes. Ponger and Li. Molecular biology and evolution. 2005
	138	Trypanosoma cruzi	5693		89.9375	19607	NA	NA	NA	ND	ND
	19	Babesia equi	5872	Apicomplexa	11.674	5329	NA	NA	NA
	64	Giardia intestinalis	5741	Excavata	11.2136	6098	NA	NA	NA	No Methylase	Evolutionary diversification of DNA methyltransferases in eukaryotic genomes. Ponger and Li. Molecular biology and evolution
	3	Albugo candida	65357	Oobionta	32.9217	13310	NA	NA	NA		NA
	34	Chondrus crispus	2769	Rhodobionta	104.98	9807	NA	NA	NA		NA
	112	Schizosaccharomyces pombe	4896	Ascomycota				Yes			Evolutionary diversification of DNA methyltransferases in eukaryotic genomes. Ponger and Li. Molecular biology and evolution. 2005
	109	Saccharomyces cerevisiae	4932		14.2673	6692				No Methylase	Evolutionary diversification of DNA methyltransferases in eukaryotic genomes. Ponger and Li. Molecular biology and evolution
	14	Aspergillus niger	5061		34.0067	14081					Repeat induced point mutation in two asexual fungi, Aspergillus niger and Penicillium chrysogenum. Braumann et al. Current genetics. 2008
	16	Aspergillus terreus	33178		29.364	10402	NA	NA	NA
	13	Aspergillus flavus	5059		36.8923	13487				The lack of repeat contents of the A. flavus’ genome and the high RIP-index of the small amount of remanent repeat potentially support our speculation that DNA methylation may be absent in A. flavus or that it may possess de novo DNA methylation which occurs very transiently during the obscure sexual stage of this fungal species.	Bisulfite sequencing reveals that Aspergillus flavus holds a hollow in DNA methylation. Liu et al. 2012. Plos One
	139	Tuber melanosporum	39416		124.946	7496	Yes	Yes			Perigord black truffle genome uncovers evolutionary origins and mechanisms of symbiosis. Martin et al. Nature. 2010
	60	Fusarium oxysporum	5507		61.4717	17708
											RIP : the evolutionary cost of genome defense. Galagan and Selker. Trends in genetics 2004.
	141	Uncinocarpus reesii	33188		22.3497	7760					Genome-wide evolutionary analysis of eukaryotic DNA methylation. Zemach et al. 2010
											Stage-Specific DNA Methylation in a Fungal Plant Pathogen. Jupe et al. 1986
	40	Cordyceps militaris	73501		32.2686	9651					Genome-wide analysis of DNA methylation in the sexual stage of the insect pathogenic fungus Cordyceps militaris. Wang et al. 2015. Fungal Biology
	145	Yarrowia lipolytica	4952		20.5509	6448				No Methylase	Evolutionary diversification of DNA methyltransferases in eukaryotic genomes. Ponger and Li. Molecular biology and evolution
	122	Suillus luteus	5384	Basidiomycota	37.0143	18297	NA	NA	NA		NA
	104	Postia placenta	104341		90.8919	9083	NA	NA	NA		Genome-wide evolutionary analysis of eukaryotic DNA methylation. Zemach et al. 2010
	87	Necator americanus	51031	Nematoda	244.075		NA	NA	NA		NA
	7	Ancylostoma ceylanicum	53326		313.093		NA	NA	NA		NA
	6	Ancylostoma caninum	29170				NA	NA	NA		NA
	29	Caenorhabditis remanei	31234		145.443		NA	NA	NA		NA
	25	Caenorhabditis brenneri	135651		190.37		NA	NA	NA		NA
	26	Caenorhabditis briggsae	6238		108.384			controversial			Evolution of dnmt-2 and mbd-2-like genes in the free-living nematodes Pristionchus pacificus, Caenorhabditis elegans and Caenorhabditis briggsae. Gutierrez and Sommer. Nucleic Acids Research. 2004
	28	Caenorhabditis japonica	281687		166.256		NA	NA	NA		NA
	27	Caenorhabditis elegans	6239		100.286	20447		controversial			Evolution of dnmt-2 and mbd-2-like genes in the free-living nematodes Pristionchus pacificus, Caenorhabditis elegans and Caenorhabditis briggsae. Gutierrez and Sommer. Nucleic Acids Research. 2004
											Evolutionary diversification of DNA methyltransferases in eukaryotic genomes. Ponger and Li. Molecular biology and evolution
											DNA methyltransferases have an essential role in female fecundity in brown planthopper, Nilaparvata lugens. Zhang et al. BBRC. 2015
											Functional diversification of the nematode mbd2/3 gene between Pristionchus pacificus and Caenorhabditis elegans. Gutierrez & Sommer. BMC genetics. 2007.
	24	Brugia malayi	6279		93.6591	14219	Yes	Yes	Yes
	90	Nippostrongylus brasiliensis	27835				NA	NA	NA		NA
	132	Trichinella spiralis	6334		63.5254		Yes	Yes	Yes		Differential DNA methylation in discrete developmental stages of the parasitic nematode Trichinella spiralis. Biomedcentral. 2012
	67	Haemonchus contortus	6289		319.758		NA	NA	NA		NA
	143	Wuchereria bancrofti	6293		90.3251		NA	NA	NA		NA
	91	Onchocerca flexuosa	387005				NA	NA	NA		NA
	70	Heterorhabditis bacteriophora	37862				NA	NA	NA		NA
	74	Loa loa	7209		96.4054	14908	NA	NA	NA		NA
	105	Pristionchus pacificus	54126		133.114			Yes			Evolution of dnmt-2 and mbd-2-like genes in the free-living nematodes Pristionchus pacificus, Caenorhabditis elegans and Caenorhabditis briggsae. Gutierrez and Sommer. Nucleic Acids Research. 2004
											Functional diversification of the nematode mbd2/3 gene between Pristionchus pacificus and Caenorhabditis elegans. Gutierrez & Sommer. BMC genetics. 2007.
	135	Trichuris muris	70415		84.4053		NA	NA	NA		NA
	81	Meloidogyne incognita	6306		82.095		Yes			M. incognita did not possess de novo methylation machinery, DNMT-3 nor DNMT-2. However, our data revealed the existence of a potential DNMT-1 orthologous protein annotated in M. incognita, as well as methyl-CpG binding domain (MBDs) proteins, which encodes another essential component of the methylation system	Elucidating the molecular bases of epigenetic inheritance in non-model invertebrates: The case of the root-knot nematode Meloidogyne incognita. Perfus-Barbeoch et al. Frontiers in Physiology. 2014
	113	Schmidtea mediterranea	79327	Platyhelminthes	700.726			Yes			Planarian MBD2/3 is required for adult stem cell pluripotency independently of DNA methylation. Developmental Biology. 2013
	58	Fasciola hepatica	6192					Yes			Cytosine methylation is a conserved epigenetic feature found throughout the phylum Platyhelminthes. Geyer et al. BMC genomics. 2013
	110	Schistosoma japonicum	6182		402.743			Yes			Cytosine methylation is a conserved epigenetic feature found throughout the phylum Platyhelminthes. Geyer et al. BMC genomics. 2013
	111	Schistosoma mansoni	6183		364.538	10772		Yes			Lack of DNA methylation in Schistosoma mansoni. Fantappié et al. Experimental parasitology. 2001
											Cytosine methylation is a conserved epigenetic feature found throughout the phylum Platyhelminthes. Geyer et al. BMC genomics. 2013
	123	Taenia solium	6204					Yes			Cytosine methylation is a conserved epigenetic feature found throughout the phylum Platyhelminthes. Geyer et al. BMC genomics. 2013
	50	Echinococcus granulosus	6210		112.351			Yes
	51	Echinococcus multilocularis	6211		114.963			Yes
	31	Capitella teleta	283909	Annelida	333.283	32175	Yes	Yes	Yes		Epigenomic communication systems in humans and honey bees: from molecules to behaviour. Gabor Miklos, G.L. and Maleszka, R. (2010)
											Dna methylation in amphioxus: From ancestral functions to new roles in vertebrates. Albalat et al. 2012
	1	Acyrthosiphon pisum	7029	Arthropoda	541.692	36195	Yes	Yes	Yes		A functional DNA methylation system in the pea aphid, Acyrthosiphon pisum. Insect Molecular Biology. 2010
											Dna methylation in amphioxus: From ancestral functions to new roles in vertebrates. Albalat et al. 2012
											DNA methylation in insects: On the brink of the epigenomic era, Glastad et al. 2011
	18	Atta cephalotes	12957		317.672	18062	Yes	Yes	Yes		The genome sequence of the leaf-cutter ant Atta cephalotes reveals insights into its obligate symbiotic lifestyle. Suen et al. PloS Genetics 2011
	47	Dendroctonus ponderosae	77166		252.848	13088	NA	NA	NA
	118	Solenopsis invicta	13686		396.025	16513	Yes	Yes	Yes		DNA methylation in insects: On the brink of the epigenomic era, Glastad et al. 2011
	120	Strigamia maritima	126957		176.211	14992	Yes	controversial	Yes		The First Myriapod Genome Sequence Reveals Conservative Arthropod Gene Content and Genome Organisation in the Centipede Strigamia maritima. Chipman et al. PloS Biology. 2014
	131	Tribolium castaneum	7070		228.74	16529	Yes	Yes			Genome-wide evolutionary analysis of eukaryotic DNA methylation. Zemach et al. 2010
											Dna methylation in amphioxus: From ancestral functions to new roles in vertebrates. Albalat et al. 2012
	49	Drosophila melanogaster	7227		143.726	13918		Yes			Genome-wide evolutionary analysis of eukaryotic DNA methylation. Zemach et al. 2010
											Evolutionary diversification of DNA methyltransferases in eukaryotic genomes. Ponger and Li. Molecular biology and evolution
											Dna methylation in amphioxus: From ancestral functions to new roles in vertebrates. Albalat et al. 2012
											Dnmt2-dependent methylomes lack defined DNA methylation patterns. Raddatz et al. 2013
											DNA methylation in insects: On the brink of the epigenomic era, Glastad et al. 2011
	2	Aedes aegypti	7159		1383.96	15796		Yes			Wolbachia uses a host microRNA to regulate transcripts of a methyltransferase, contributing to dengue virus inhibition in Aedes aegypti. Zhang et al. PNAS. 2013
	43	Culex quinquefasciatus	7176		579.042	18968	NA	NA	NA
	126	Tetranychus urticae	32264		90.8155	18224			Yes	Bioinformatic analyses clearly showed that the structure of TuDNMT3 was highly conserved.	Expression level and immunolocalization of de novo methyltransferase 3 protein (TuDNMT3) in adult females and males of the two-spotted spider mite, Tetranychus urticae. Yang et al. Experimental and applied acarology. 2015
	48	Drosophila ananassae	7217					Yes			Evolution of DNMT2 in drosophilids: Evidence for positive and purifying selection and insights into new protein (pathways) interactions. Vieira et al. 2018
	83	Mnemiopsis leidyi	27923	Ctenophora	155.866		NA	NA	NA
	36	Ciona savignyi	51511	Tunicata	177.003	11616	NA	NA	NA
	101	Petromyzon marinus	7757	Chordata	885.535	10415	NA	NA	NA		Does DNA methylation regulate metamorphosis ? The case of the sea lamprey (Petromyzon marinus) as an example. Comparative Biochemistry and Physiology. 2015
	63	Gasterosteus aculeatus	69293				Yes	Yes		according to EggNOG 4.5.1 (database of orthologous groups and functional annotation) as of 11/6/2018	http://eggnogdb.embl.de
	102	Physcomitrella patens	3218	Bryophyta	477.948	32273	Yes		Yes		Genome-wide evolutionary analysis of eukaryotic DNA methylation. Zemach et al. 2010
											Role of DNA methylation in growth and differentiation in Physcomitrella patens and characterization of cytosine DNA methyltransferases, Malik et al. FEBS, 2012
	114	Selaginella moellendorffii	88036	Embryophyta	212.502	34799	Yes		Yes		Genome-wide evolutionary analysis of eukaryotic DNA methylation. Zemach et al. 2010
	134	Trichoplax adhaerens	10228	Placozoa							DNA Methylation in Basal Metazoans: Insights from Ctenophores. Dabe et al. 2015
3	103	Plasmodium falciparum	5833	Apicomplexa	23.2703	5429		Yes			Genome-wide maping of DNA methylation in the human malaria parasite Plasmodium falciparum. Cell Host & Microbe. 2013
	42	Cryptosporidium parvum	5807		9.10232	473		Yes		The C. parvum genome encodes one protein with similarity to the proteins of the Dnmt2 family of DNMT. No EST data are available for the gene that encodes that protein. Therefore,	Toxoplasma gondii and Cryptosporidium parvum lack detectable DNA cytosine methylation.Gissot et al. 2008
										Therefore, the T. gondii and C. parvum genomes encode a putative protein of the same family as EtMeth, the DNMT responsible for DNA methylation at cytosine in Entamoeba.
	127	Theileria annulata	5874		8.35843	3795	NA	NA	NA
	129	Theileria parva	5875		8.34761	4079	NA	NA	NA
	4	Amphimedon queenslandica	400682	Porifera	166.7	30060	Yes	Yes	Yes		Albalat R, Martí-Solans J, Cañestro C. Dna methylation in amphioxus: From ancestral functions to new roles in vertebrates. Brief Funct Genomics 2012; 11: 142–155.
											Gabor Miklos GL, Maleszka R. Epigenomic communication systems in humans and honey bees: From molecules to behavior. Horm Behav 2011; 59: 399–406.
	125	Tetrahymena thermophila	5911	Ciliophora	103.014	24725	NA	NA	NA
	99	Paramecium tetraurelia	5888		72.0945	39642	NA	NA	NA		5-Azacystidine affects the programming of expression of the somatic nucleus of Paramecium.
	85	Naegleria gruberi	5762	Heterolobosea	40.9641	15709	Yes	Yes			Lyer, L. M.,Abhiman, S.&Aravind, L. Natural history of eukaryotic DNA methylation systems. Prog. Mol. Biol. Transl. Sci. 101, 25–104 (2011).
										The genome of Naegleria encodes homologues of mammalian DNA methyltransferase and Tet proteins.	Structure of a Naegleria Tet-like dioxygenase in complex with 5-methylcytosine DNA.Hashimoto et al. Nature 2014
	56	Entamoeba histolytica	5759	Archamoebae	20.8354	8283		Yes		We also report the identification and the characterization of a gene, Ehmeth, encoding a DNA methyltransferase strongly homologous to the human DNA methyltransferase 2 (Dnmt2).	Characterization of cytosine methylated regions and 5-cytosine DNA methyltransferase (Ehmeth) in the protozoan parasite Entamoeba histolytica. Fisher et al. Nucleic Acids Res. 2004
											Evolutionary diversification of DNA methyltransferases in eukaryotic genomes. Ponger and Li. Molecular biology and evolution
	80	Meloidogyne hapla	6305	Nematoda	53.013		NA	NA	NA
	108	Rhodnius prolixus	13249	Arthropoda	706.824		NA	NA	NA
	148	Blattella germanica	6973		NA	NA	Yes				Bewick, A.J., Vogel, K.J., Moore, A.J. & Schmitz, R.J. (2016). Evolution of DNA Methylation across Insects. Mol. Biol. Evol., 34, msw264
	61	Gadus morhua	8049	Chordata	824.311	20095	Yes	Yes	Yes	Our results showed that photoperiod-induced growth enhancement is accompanied by an increase in dnmt1 and dnmt3a gene expression in fast muscle of juvenile Atlantic cod	Influence of photoperiod on expression of DNA (cytosine-5) methyltransferases in Atlantic cod. Giannetto et al. 2013
	93	Ornithorhynchus anatinus	9258		1995.61	21698	NA	NA	NA
	121	Strongylocentrotus purpuratus	7668	Echinodermata	990.915	28987	Yes	Yes	Yes		Dna methylation in amphioxus: From ancestral functions to new roles in vertebrates. Albalat et al. 2012
	5	Anas platyrhynchos	8839	Chordata	1105.05	15634	Yes		Yes		Evidence in duck for supporting alteration of incubation temperature may have influence on methylation of genomic DNA. Yan et al. Poultry science. 2015
	62	Gallus gallus	9031		1230.26	15508	Yes	Yes	Yes		Comparative functional genomics of mammalian DNA methyltransferases. Rodriguez-Osorio et al. Reproductive BioMedicine Online. 2010
	124	Taeniopygia guttata	59729		1232.14	17488	NA	NA	NA
	8	Anolis carolinensis	28377		1799.14	18596	NA	NA	NA
	59	Ficedula albicollis	59894		1118.34	15303	NA	NA	NA
	79	Meleagris gallopavo	9103		1128.34	14123	NA	NA	NA
	144	Xenopus tropicalis	8364			18442	Yes	Yes	Yes		DNA methyltransferases have an essential role in female fecundity in brown planthopper, Nilaparvata lugens. Zhang et al. BBRC. 2015
	140	Tursiops truncatus	9739		2551.42	1655	NA	NA	NA
	30	Canis lupus familiaris	9615		2410.98	19856	Yes	Yes	Yes		Comparative functional genomics of mammalian DNA methyltransferases. Rodriguez-Osorio et al. Reproductive BioMedicine Online. 2010
	57	Equus caballus	9796		2474.93	20449	NA	NA	NA
	76	Macaca mulatta	9544		3236.22	21905	Yes	Yes	Yes		Comparative functional genomics of mammalian DNA methyltransferases. Rodriguez-Osorio et al. Reproductive BioMedicine Online. 2010
	66	Gorilla gorilla	9593		3035.66	20962	NA	NA	NA
	71	Homo sapiens	9606			20313	Yes	Yes	Yes		DNA methylation landscapes: provocative insights from epigenomics.Suzuki and Bird. Nature reviews Genetics. 2008
											Dna methylation in amphioxus: From ancestral functions to new roles in vertebrates. Albalat et al. 2012
											Comparative functional genomics of mammalian DNA methyltransferases. Rodriguez-Osorio et al. Reproductive BioMedicine Online. 2010
	97	Ovis aries	9940		2615.52	20921	NA	NA	NA		Genome-wide DNA methylation patterns and transcription analysis in sheep muscle. Couldrey et al. PloS ONE. 2014
											DNA methylation Landscape of body size variation in sheep. Cao et al. Scientific reports. 2015
	17	Astyanax mexicanus	7994		1191.24	23042	NA	NA	NA
	32	Cavia porcellus	10141		2723.22	18673	NA	NA	NA
	84	Mus musculus	10090		2803.57	22533	Yes	Yes	Yes		Evolutionary diversification of DNA methyltransferases in eukaryotic genomes. Ponger and Li. Molecular biology and evolution
											Comparative functional genomics of mammalian DNA methyltransferases. Rodriguez-Osorio et al. Reproductive BioMedicine Online. 2010
	92	Oreochromis niloticus	8128		1995.61	21698	NA	NA	NA
	96	Oryzias latipes	8090		869.818	19699	Yes		Yes		DNA methyltransferase expressions in Japanese rice fish (Oryzias latipes) embryogenesis is developmentally regulated and modulated by ethanol and 5-azacytidine. Dasmahapatra et al. Comparative Biochemistry and physiology part C: Toxicology & Pharmacology
	21	Bos taurus	9913		2670.14	19994	Yes	Yes	Yes		Comparative functional genomics of mammalian DNA methyltransferases. Rodriguez-Osorio et al. Reproductive BioMedicine Online. 2010
	45	Danio rerio	7955		1371.72	25642	Yes	Yes	Yes		Evolutionary diversification of DNA methyltransferases in eukaryotic genomes. Ponger and Li. Molecular biology and evolution
											Dna methylation in amphioxus: From ancestral functions to new roles in vertebrates. Albalat et al. 2012
	94	Oryctolagus cuniculus	9986		2737.46	19293	NA	NA	NA
	12	Arabidopsis thaliana	3702	Embryophyta	119.668	27416	Yes	Yes	Yes		Highly integrated single-base resolution maps of the epigenome in Arabidopsis.Lister et al. Cell. 2008
											Evolutionary diversification of DNA methyltransferases in eukaryotic genomes. Ponger and Li. Molecular biology and evolution. 2005
	22	Brassica oleracea	3712		488.954	59225	NA	NA	NA
	23	Brassica rapa	3711		284.129	41018	NA	NA	NA
	142	Vitis vinifera	29760		486.197	29971	NA	NA	NA
	65	Glycine max	3847		978.972	16559	NA	NA	NA
	116	Solanum lycopersicum	4081		823.786			Yes
	117	Solanum tuberosum	4113		705.934	39021	NA	NA	NA
	106	Prunus persica	3760		227.252	28087	NA	NA	NA
4	53	Eimeria maxima	5804	Apicomplexa	45.9751	6057	NA	NA	NA
	52	Eimeria acervulina	5801		45.8306	6867	NA	NA	NA
	128	Theileria orientalis	68886		9.01036		NA	NA	NA		NA
	88	Nematostella vectensis	45351	Cnidaria	356.614	24773	Yes	Yes	Yes		Genome-wide evolutionary analysis of eukaryotic DNA methylation. Zemach et al. 2010
											Dna methylation in amphioxus: From ancestral functions to new roles in vertebrates. Albalat et al. 2012
	107	Puccinia graminis	5297	Basidiomycota	88.7244	15800	NA	NA	NA		NA
	100	Parastrongyloides trichosuri	131310	Nematoda			NA	NA	NA
	119	Steinernema carpocapsae	34508		85.9347		NA	NA	NA		NA
	69	Helobdella robusta	6412	Annelida	235.376	23432	Yes	Yes	Yes
	11	Apis mellifera	7460	Arthropoda	250.287	15314	Yes	Yes	Yes		Functional CpG methylation system in a social insect. Wang et al. 2006
											Genome-wide evolutionary analysis of eukaryotic DNA methylation. Zemach et al. 2010
											Dna methylation in amphioxus: From ancestral functions to new roles in vertebrates. Albalat et al. 2012
											DNA methylation in insects: On the brink of the epigenomic era, Glastad et al. 2011
	44	Danaus plexippus	13037		272.853	16254	NA	NA	NA
	20	Bombyx mori	7091		481.819	14623	Yes	Yes			Genome-wide evolutionary analysis of eukaryotic DNA methylation. Zemach et al. 2010
											Dna methylation in amphioxus: From ancestral functions to new roles in vertebrates. Albalat et al. 2012
											DNA methylation in insects: On the brink of the epigenomic era, Glastad et al. 2011
	68	Heliconius melpomene	34740		273.786	12669	NA	NA	NA
	86	Nasonia vitripennis	7425		295.781	17279	Yes	Yes	Yes		DNA methylation in insects: On the brink of the epigenomic era, Glastad et al. 2011
											Dna methylation in amphioxus: From ancestral functions to new roles in vertebrates. Albalat et al. 2012
	46	Daphnia pulex	6669		197.206	30590	Yes	Yes	Yes		DNA methylation in insects: On the brink of the epigenomic era, Glastad et al. 2011
											Dna methylation in amphioxus: From ancestral functions to new roles in vertebrates. Albalat et al. 2012
	147	Zootermopsis nevadensis	136037		485.009	14610	NA	NA	NA
	72	Ixodes scapularis	6945		1765.38	20486	Yes	Yes	Yes		DNA methyltransferases have an essential role in female fecundity in brown planthopper, Nilaparvata lugens. Zhang et al. BBRC. 2015
											Dna methylation in amphioxus: From ancestral functions to new roles in vertebrates. Albalat et al. 2012
	75	Lottia gigantea	225164	Mollusca	359.506	23349	Yes	Yes	Yes		Dna methylation in amphioxus: From ancestral functions to new roles in vertebrates. Albalat et al. 2012
	41	Crassostrea gigas	29159		295.781	17279	Yes	Yes	Yes		Genome-wide and single-base resolution DNA methylomes of the Pacific oyster Crassostrea gigas provide insight into the evolution of invertebrate CpG methylation. Wang et al. 2014
	35	Ciona intestinalis	7719	Tunicata	115.227	16671	Yes	Yes	Yes		Evolutionary diversification of DNA methyltransferases in eukaryotic genomes. Ponger and Li. Molecular biology and evolution. 2005
							Yes	NA	Yes		Conservation and divergence of methylation patterning in plants and animals. Feng et al. PNAS. 2010
							Yes	Yes	Yes		Dna methylation in amphioxus: From ancestral functions to new roles in vertebrates. Albalat et al. 2012
							Yes	NA	Yes		Genome-wide evolutionary analysis of eukaryotic DNA methylation. Zemach et al. 2010
	136	Triticum aestivum	4565	Embryophyta	58.5022	100934
	146	Zea mays	4577		1	39469	Yes	Yes			DNA methylation landscapes: provocative insights from epigenomics.Suzuki and Bird. Nature reviews Genetics. 2008
	115	Setaria italica	4555		405.868	35471
	95	Oryza sativa	4530		382.778		Yes	Yes	Yes		Genome-wide evolutionary analysis of eukaryotic DNA methylation. Zemach et al. 2010
											Characterization of DNA methyltransferase and demethylase genes in Fragaria vesca. Gu et al. Molecular Genetics and Genomics. 2016
