# Supplementary material for: Universality of the DNA methylation codes in Eucaryotes
Source: Sci Rep. 2019 Jan 17;9:173. doi: 10.1038/s41598-018-37407-8 (PMC6336885; doi:10.1038/s41598-018-37407-8)
Supplement: Supplementary file 7 — Supplementary file 6 [file 41598_2018_37407_MOESM7_ESM.zip]

Archive with 5 entries (4 files):
- Cluster_scripts/
- Cluster_scripts/cluster.r
- Cluster_scripts/Kernel_function_form.R
- Cluster_scripts/NCBI_TAXON_IDs.csv
- Cluster_scripts/prep.r
