# Supplementary material for: Universality of the DNA methylation codes in Eucaryotes
Source: Sci Rep. 2019 Jan 17;9:173. doi: 10.1038/s41598-018-37407-8 (PMC6336885; doi:10.1038/s41598-018-37407-8)
Supplement: Supplementary file 7 — Supplementary file 6 [file 41598_2018_37407_MOESM7_ESM.zip › Cluster_scripts/cluster.r]

# Carry out cluster analysis of CpGo/e ratios of all species in DB "Genome"
# Arguments:
# - TH_SKEWNESS: species with two modes or a skewness below this value are grouped
# - TH_POS: species with one mode are separated based on whether their position is greater or smaller than this value
# - TH_SD: species with one mode whose position is larger than TH_POS are separated based on 
#          whether their standandard deviation is greater are smaller than this value
# - DATA_DESCRIPTIVES: one of the two result files of Notos
# - KDE_BOOTSTRAP_RESULTS: one of the two result files of Notos
# - NCBI_TAXON_IDS: a file containing the taxonomic classification of the species
# - OUTPUT_PDF_FILE: the output of the dendogram
# Ingo Bulla
# 14 Mar


# process command line arguments
# ... read in command line arguments
args <- commandArgs(trailingOnly = TRUE)
if (length(args) != 7) {
  stop(paste("wrong number of arguments: cluster.r ", 
             "TH_SKEWNESS TH_POS TH_SD ",
             " DATA_DESCRIPTIVES KDE_BOOTSTRAP_RESULTS NCBI_TAXON_IDS ",
             " OUTPUT_PDF_FILE",
             "\n",
             "Rscript cluster.r ", 
             "-0.1 0.75 0.15 ",
             "\"../../Analysis_9_Kernels/Data_descriptives_Genome.csv\" ", 
             "\"../../Analysis_9_Kernels/KDE_Bootstrap_results_Genome.csv\" ",
             "NCBI_TAXON_IDs.csv ", 
             "cluster.pdf",
             sep = ""))
}

# ... store values in command line arguments
TH_SKEWNESS <- as.numeric( args[1] )
TH_POS <- as.numeric( args[2] )
TH_SD <- as.numeric( args[3] )
DATA_DESCRIPTIVES <- args[4]
KDE_BOOTSTRAP_RESULTS <- args[5]
NCBI_TAXON_IDS <- args[6]
OUTPUT_PDF_FILE <- args[7]


# data preparation
db = "Genome"
source("prep.r")


# calculate distance between species
# ... preparation
MIN.NUM.SEQS <- 250   # minimum number of sequences for a species to be included in the analysis
row.dat <- dat[[db]]
m <- max( sapply( as.character(row.dat[, "Species"]), nchar ) )
names <- sapply( as.character(row.dat[, "Species"]), function(spc) { str <- paste(replicate(m - nchar(spc), " "), collapse = ""); paste(spc, str, sep = "") } )
v <- paste( 1:nrow(row.dat), "-", names, "   ", 
            row.dat[, NM.COL.NAME], "/", 
            round(row.dat[, "Peak.1"], 2), "/", 
            round(row.dat[, SK.COL.NAME], 3), "/", 
            round(row.dat[, "SD"], 2) )
idcs <- which( row.dat[,"Total.number.of.sequences"] >= MIN.NUM.SEQS )
curr.dat <- row.dat[idcs, ]
            
# ... the distance calculation itself
d <- matrix(0, nrow = nrow(curr.dat), ncol = nrow(curr.dat))
rownames(d) <- v[idcs]
colnames(d) <- v[idcs]
for (i in 2:nrow(curr.dat)) {
  for (j in 1:(i - 1)) {
    nm <- c( curr.dat[i, NM.COL.NAME], curr.dat[j, NM.COL.NAME] )
    sk <- c( curr.dat[i, SK.COL.NAME], curr.dat[j, SK.COL.NAME] )
    sd <- c( curr.dat[i, "SD"], curr.dat[j, "SD"] )
    ps <- c( curr.dat[i, "Peak.1"], curr.dat[j, "Peak.1"] )   # TODO: ignores joining two modes to one mode
    x <- 0 
    
    # add distance term separating species which have two nodes or are right-skewed from the rest of the species
    cl.nm.sk <- c()
    for (k in 1:2) {
      if ((nm[k] == 2) || (sk[k] < TH_SKEWNESS)) {
        cl.nm.sk <- c(cl.nm.sk, 1)
      } else {
        cl.nm.sk <- c(cl.nm.sk, 2)
      } 
    }
    x <- x + abs(cl.nm.sk[1] - cl.nm.sk[2])
    
    if ((nm[1] == 1) && (nm[2] == 1) && (sk[1] >= TH_SKEWNESS) && (sk[2] >= TH_SKEWNESS)) {
      # calculate distance based on degree of methylation
      cl.ps <- c()
      for (k in 1:2) {
        if (ps[k] < TH_POS) {
          cl.ps <- c(cl.ps, 1)
        } else {
          cl.ps <- c(cl.ps, 2)
        }
      }
      x <- x + 0.3 * abs(cl.ps[1] - cl.ps[2])
      
      if ((ps[1] >= TH_POS) && (ps[2] >= TH_POS)) {
        # calculate distance based on the SD
        cl.sd <- c()
        for (k in 1:2) {
          if (sd[k] < TH_SD) {
            cl.sd <- c(cl.sd, 1)
          } else {
            cl.sd <- c(cl.sd, 2)
          }
        }
        x <- x + 0.15 * abs(cl.sd[1] - cl.sd[2])
      }
    }
    
    d[i, j] <- x
    d[j, i] <- x
  }
}

# carry out clustering and generation of the dendogram
hc <- hclust(as.dist(d))
dend <- as.dendrogram(hc)

# determine sets of species with distance 0
lab <- dend %>% labels
first <- 1
for (i in 2:length(lab)) {
  if (d[ lab[i], lab[i - 1] ] > 0) {
    first <- c(first, i)
  }
}
last <- first[2:length(first)] - 1
last <- c(last, length(lab))
num.segm <- length(first)

# reorder the species in each group of species with distance 0 such that they are ordered by skewness
cols <- as.character( curr.dat[, "Color"][order.dendrogram(dend)] )
skw <- sapply(lab, function(str) { v <- strsplit(str, "/", fixed = TRUE)[[1]]; as.numeric(v[3]) })
skw <- unname(skw)
new.lab <- c()
lv.cols <- c()
for (i in 1:num.segm) {
  a <- first[i]
  b <- last[i]
  v <- lab[ a - 1 + order(skw[a:b]) ]
  w <- cols[ a - 1 + order(skw[a:b]) ]
  new.lab <- c(new.lab, v)
  lv.cols <- c(lv.cols, w)
}

# set colors for labels
lab.cols <- c()
for (i in 1:num.segm) {
  len <- last[i] - first[i] + 1
  if (i %% 2 == 1) {
    col <- "darkblue"
  } else {
    col <- "darkgreen"
  }
  lab.cols <- c(lab.cols, rep(col, len))
}

# plotting
pdf(OUTPUT_PDF_FILE, height = 30, width = 16, paper = "special")
par(mar = c(5, 4, 4, 15))
dend %>% set("labels", new.lab) %>% set("labels_col", c(lab.cols)) %>% set("labels_cex", 0.7) %>% set("leaves_pch", 19) %>% set("leaves_col", lv.cols) %>% plot(horiz = TRUE)
mtext("the numbers given after the species names are number of modes, mode position, absolute Q50 mode skewness, and standard deviation")
legend("topleft", col = leg.col, lwd = 2, title = "Taxonomy", legend = leg.lab)
dev.off()
