# Supplementary material for: Universality of the DNA methylation codes in Eucaryotes
Source: Sci Rep. 2019 Jan 17;9:173. doi: 10.1038/s41598-018-37407-8 (PMC6336885; doi:10.1038/s41598-018-37407-8)
Supplement: Supplementary file 7 — Supplementary file 6 [file 41598_2018_37407_MOESM7_ESM.zip › Cluster_scripts/NCBI_TAXON_IDs.csv]

Species	NCBI Taxonomy ID	Genome	dbEST	CleanEST	Old Kingdoms	Recent Kingdoms	Phylum	Class	Order
Acanthamoeba castellanii	5755			Acanthamoeba_castellanii.clean_final	Protist	Amoebozoa
Acanthoscurria gomesiana	115339		Acanthoscurria_gomesiana.fasta_txt_final	Acanthoscurria_gomesiana.clean_final	Metazoa	Opisthokonts	Arthropoda	Arachnida
Acerentomon franzi	510024		Acerentomon_franzi.fasta_txt_final		Metazoa	Opisthokonts	Arthropoda	Protura	Protura
Acetabularia acetabulum	35845		Acetabularia_acetabulum.fasta_txt_final	Acetabularia_acetabulum.clean_final	Plant	Archaeplastida	Chlorophyta	Ulvophyceae
Acipenser sinensis	61970		Acipenser_sinensis.fasta_txt_final		Metazoa	Opisthokonts	Chordata	Actinopterygii	Acipenseriformes
Acipenser transmontanus	7904		Acipenser_transmontanus.fasta_txt_final		Metazoa	Opisthokonts	Chordata	Actinopterygii	Acipenseriformes
Acropora millepora	45264		Acropora_millepora.fasta_txt_final	Acropora_millepora.clean_final	Metazoa	Opisthokonts	Cnidaria	Anthozoa
Acropora palmata	6131		Acropora_palmata.fasta_txt_final	Acropora_palmata.clean_final	Metazoa	Opisthokonts	Cnidaria	Anthozoa
Actinidia arguta	64478		Actinidia_arguta.fasta_txt_final	Actinidia_arguta.clean_final	Plant	Archaeplastida	Embryophyta	Asterids	Ericales
Actinidia chinensis	3625		Actinidia_chinensis.fasta_txt_final	Actinidia_chinensis.clean_final	Plant	Archaeplastida	Embryophyta	Asterids	Ericales
Actinidia deliciosa	3627		Actinidia_deliciosa.fasta_txt_final		Plant	Archaeplastida	Embryophyta	Asterids	Ericales
Actinidia eriantha	165200		Actinidia_eriantha.fasta_txt_final	Actinidia_eriantha.clean_final	Plant	Archaeplastida	Embryophyta	Asterids	Ericales
Actinidia hemsleyana	165707		Actinidia_hemsleyana.fasta_txt_final		Plant	Archaeplastida	Embryophyta	Asterids	Ericales
Actinidia polygama	64480		Actinidia_polygama.fasta_txt_final		Plant	Archaeplastida	Embryophyta	Asterids	Ericales
Actinidia setosa	64481		Actinidia_setosa.fasta_txt_final	Actinidia_setosa.clean_final	Plant	Archaeplastida	Embryophyta	Asterids	Ericales
Acyrthosiphon kondoi	34664		Acyrthosiphon_kondoi.fasta_txt_final		Metazoa	Opisthokonts	Arthropoda	Insecta	Hemiptera
Acyrthosiphon pisum	7029	Acyrthosiphon_pisum.GCA_000142985.2.27.cdna.all.fa.fasta_final	Acyrthosiphon_pisum.fasta_txt_final	Acyrthosiphon_pisum.clean_final	Metazoa	Opisthokonts	Arthropoda	Insecta	Hemiptera
Adelphocoris lineolatus	236346		Adelphocoris_lineolatus.fasta_txt_final		Metazoa	Opisthokonts	Arthropoda	Insecta	Hemiptera
Adonis aestivalis	113211		Adonis_aestivalis.fasta_txt_final		Plant	Archaeplastida	Embryophyta	Dicotyledons	Ranunculales
Adiantum capillus-veneris	13818			Adiantum_capillus-veneris.clean_final	Plant	Archaeplastida	Embryophyta
Aedes aegypti	7159	Aedes_aegypti.AaegL3.27.cdna.all.fa.fasta_final	Aedes_aegypti.fasta_txt_final	Aedes_aegypti.clean_final	Metazoa	Opisthokonts	Arthropoda	Insecta	Diptera
Aegilops speltoides	4573		Aegilops_speltoides.fasta_txt_final	Aegilops_speltoides.clean_final	Plant	Archaeplastida	Embryophyta	Liliopsida	Poales
Agrostis capillaris	204232		Agrostis_capillaris.fasta_txt_final	Agrostis_capillaris.clean_final	Plant	Archaeplastida	Embryophyta	Liliopsida	Poales
Agrostis stolonifera	63632		Agrostis_stolonifera.fasta_txt_final	Agrostis_stolonifera.clean_final	Plant	Archaeplastida	Embryophyta	Liliopsida	Poales
Agrotis segetum	47767			Agrotis_segetum.clean_final	Metazoa	Opisthokonts	Arthropoda	Insecta	Lepidoptera
Aiptasia pallida	1720309		Aiptasia_pallida.fasta_txt_final	Aiptasia_pallida.clean_final	Metazoa	Opisthokonts	Cnidaria	Anthozoa
Ajellomyces capsulatus	5037			Ajellomyces_capsulatus.clean_final	Fungi	Opisthokonts	Ascomycota	Eurotiomycetes	Onygenales
Albugo candida	65357	Albugo_candida.GCA_001078535.1.29.cds.all.fa_final	Albugo_candida.fasta_txt_final		Protist	Stramenopiles	Oobionta	Albuginales
Alexandrium catenella	2925		Alexandrium_catenella.fasta_txt_final	Alexandrium_catenella.clean_final	Protist	Alveolata	Dinobionta
Alexandrium minutum	39455		Alexandrium_minutum.fasta_txt_final		Protist	Alveolata	Dinobionta
Alexandrium ostenfeldii	40986		Alexandrium_ostenfeldii.fasta_txt_final		Protist	Alveolata	Dinobionta
Alexandrium tamarense	2926		Alexandrium_tamarense.fasta_txt_final	Alexandrium_tamarense.clean_final	Protist	Alveolata	Dinobionta
Alligator mississippiensis	8496		Alligator_mississippiensis.fasta_txt_final	Alligator_mississippiensis.clean_final	Metazoa	Opisthokonts	Chordata	Reptilia	Crocodylia
Allium cepa	4679		Allium_cepa.fasta_txt_final	Allium_cepa.clean_final	Plant	Archaeplastida	Embryophyta	Liliopsida	Asparagales
Allium sativum	4682		Allium_sativum.fasta_txt_final		Plant	Archaeplastida	Embryophyta	Liliopsida	Asparagales
Allomyces macrogynus	28583		Allomyces_macrogynus.fasta_txt_final		Fungi	Opisthokonts	Blastocladiomycota	Blastocladiomycetes	Blastocladiales
Alternaria brassicicola	29001			Alternaria_brassicicola.clean_final	Fungi	Opisthokonts	Ascomycota	Dothideomycetes	Pleosporales
Alvinella pompejana	6376			Alvinella_pompejana.clean_final	Metazoa	Opisthokonts	Annelida	Polychaeta
Amblyomma americanum	6943			Amblyomma_americanum.clean_final	Metazoa	Opisthokonts	Arthropoda	Arachnida
Amblyomma variegatum	34610		Amblyomma_variegatum.fasta_txt_final		Metazoa	Opisthokonts	Arthropoda	Arachnida
Amborella trichopoda	13333			Amborella_trichopoda.clean_final	Plant	Archaeplastida	Embryophyta		Amborellales
Ambystoma mexicanum	8296		Ambystoma_mexicanum.fasta_txt_final	Ambystoma_mexicanum.clean_final	Metazoa	Opisthokonts	Chordata	Amphibia	Caudata
Ambystoma tigrinum tigrinum	43116		Ambystoma_tigrinum_tigrinum.fasta_txt_final	Ambystoma_tigrinum_tigrinum.clean_final	Metazoa	Opisthokonts	Chordata	Amphibia	Caudata
Amorphotheca resinae	5101			Amorphotheca_resinae.clean_final	Fungi	Opisthokonts	Ascomycota	Leotiomycetes
Ampelisca abdita	1239313		Ampelisca_abdita.fasta_txt_final		Metazoa	Opisthokonts	Arthropoda	Malacostraca	Amphipoda
Amphidinium carterae	2961			Amphidinium_carterae.clean_final	Protist	Alveolata	Dinobionta
Amphimedon queenslandica	400682	Amphimedon_queenslandica.Aqu1.27.cdna.all.fa.fasta_final	Amphimedon_queenslandica.fasta_txt_final		Metazoa	Opisthokonts	Porifera
Amphiura filiformis	82378		Amphiura_filiformis.fasta_txt_final		Metazoa	Opisthokonts	Echinodermata	Ophiuroidea	Ophiurida
Anas platyrhynchos	8839	Anas_platyrhynchos.BGI_duck_1.0.cds.all.fa_final	Anas_platyrhynchos.fasta_txt_final	Anas_platyrhynchos.clean_final	Metazoa	Opisthokonts	Chordata	Aves	Anseriformes
Ancylostoma caninum	29170	ancylostoma_caninum.PRJNA72585.WBPS4.CDS_transcripts.fa_final	Ancylostoma_caninum.fasta_txt_final	Ancylostoma_caninum.clean_final	Metazoa	Opisthokonts	Nematoda	Chromadorea	Rhabditida
Ancylostoma ceylanicum	53326	ancylostoma_ceylanicum.PRJNA231479.WBPS4.CDS_transcripts.fa_final	Ancylostoma_ceylanicum.fasta_txt_final	Ancylostoma_ceylanicum.clean_final	Metazoa	Opisthokonts	Nematoda	Chromadorea	Rhabditida
Anemonia viridis	51769		Anemonia_viridis.fasta_txt_final	Anemonia_viridis.clean_final	Metazoa	Opisthokonts	Cnidaria	Anthozoa
Angiostrongylus cantonensis	6313			Angiostrongylus_cantonensis.clean_final	Metazoa	Opisthokonts	Nematoda	Chromadorea	Rhabditida
Anolis carolinensis	28377	Anolis_carolinensis.AnoCar2.0.cds.all.fa_final	Anolis_carolinensis.fasta_txt_final	Anolis_carolinensis.clean_final	Metazoa	Opisthokonts	Chordata	Reptilia	Squamata
Anolis sagrei	38937			Anolis_sagrei.clean_final	Metazoa	Opisthokonts	Chordata	Reptilia	Squamata
Anopheles albimanus	7167		Anopheles_albimanus.fasta_txt_final	Anopheles_albimanus.clean_final	Metazoa	Opisthokonts	Arthropoda	Insecta	Diptera
Anopheles darlingi	43151	Anopheles_darlingi.AdarC3.27.cds.all.fa_final	Anopheles_darlingi.fasta_txt_final	Anopheles_darlingi.clean_final	Metazoa	Opisthokonts	Arthropoda	Insecta	Diptera
Anopheles funestus	62324			Anopheles_funestus.clean_final	Metazoa	Opisthokonts	Arthropoda	Insecta	Diptera
Anopheles gambiae	7165	Anopheles_gambiae.AgamP4.27.cds.all.fa_final	Anopheles_gambiae.fasta_txt_final	Anopheles_gambiae.clean_final	Metazoa	Opisthokonts	Arthropoda	Insecta	Diptera
Anopheles stephensi	30069		Anopheles_stephensi.fasta_txt_final	Anopheles_stephensi.clean_final	Metazoa	Opisthokonts	Arthropoda	Insecta	Diptera
Anophryoides haemophila	46462		Anophryoides_haemophila.fasta_txt_final		Protist	Alveolata	Ciliophora	Oligohymenophorea	Philasterida
Anoplopoma fimbria	229290			Anoplopoma_fimbria.clean_final	Metazoa	Opisthokonts	Chordata	Actinopterygii	Teleostei
Antheraea assama	91021			Antheraea_assama.clean_final	Metazoa	Opisthokonts	Arthropoda	Insecta	Lepidoptera
Antheraea mylitta	34739		Antheraea_mylitta.fasta_txt_final	Antheraea_mylitta.clean_final	Metazoa	Opisthokonts	Arthropoda	Insecta	Lepidoptera
Antirrhinum majus	4151			Antirrhinum_majus.clean_final	Plant	Archaeplastida	Embryophyta	Asterids	Lamiales
Antrodia cinnamomea	196114		Antrodia_cinnamomea.fasta_txt_final	Antrodia_cinnamomea.clean_final	Fungi	Opisthokonts	Basidiomycota	Agaricomycetes	Polyporales
Anurida maritima	64695		Anurida_maritima.fasta_txt_final		Metazoa	Opisthokonts	Arthropoda	Collembola
Aphis gossypii	80765			Aphis_gossypii.clean_final	Metazoa	Opisthokonts	Arthropoda	Insecta	Hemiptera
Aphonopelma sp.	29932			Aphonopelma_sp.clean_final	Metazoa	Opisthokonts	Arthropoda	Arachnida
Apis mellifera	7460	Apis_mellifera.GCA_000002195.1.27.cdna.all.fa.fasta_final	Apis_mellifera.fasta_txt_final	Apis_mellifera.clean_final	Metazoa	Opisthokonts	Arthropoda	Insecta	Hymenoptera
Aplysia californica	6500		Aplysia_californica.fasta_txt_final	Aplysia_californica.clean_final	Metazoa	Opisthokonts	Mollusca	Gastropoda
Aplysia kurodai	6501		Aplysia_kurodai.fasta_txt_final		Metazoa	Opisthokonts	Mollusca	Gastropoda
Apostichopus japonicus	307972		Apostichopus_japonicus.fasta_txt_final		Metazoa	Opisthokonts	Echinodermata	Holothuroidea	Aspidochirotida
Arabidopsis thaliana	3702	Arabidopsis_thaliana.TAIR10.29.cds.all.fa_final	Arabidopsis_thaliana.fasta_txt_final		Plant	Archaeplastida	Embryophyta	Rosids	Brassicales
Arachis hypogaea	3818		Arachis_hypogaea.fasta_txt_final		Plant	Archaeplastida	Embryophyta	Rosids	Fabales
Archispirostreptus gigas	184086		Archispirostreptus_gigas.fasta_txt_final		Metazoa	Opisthokonts	Arthropoda	Diplopoda	Spirostreptida
Arenicola marina	6344		Arenicola_marina.fasta_txt_final		Metazoa	Opisthokonts	Annelida	Polychaeta
Argopecten irradians	31199		Argopecten_irradians.fasta_txt_final	Argopecten_irradians.clean_final	Metazoa	Opisthokonts	Mollusca	Bivalvia	Pectinoida
Armadillidium vulgare	13347		Armadillidium_vulgare.fasta_txt_final		Metazoa	Opisthokonts	Arthropoda	Malacostraca	Isopoda
Artemia franciscana	6661		Artemia_franciscana.fasta_txt_final		Metazoa	Opisthokonts	Arthropoda	Branchiopoda	Anostraca
Artemisia annua	35608		Artemisia_annua.fasta_txt_final		Plant	Archaeplastida	Embryophyta	Asterids	Asterales
Asparagus officinalis	4686		Asparagus_officinalis.fasta_txt_final		Plant	Archaeplastida	Embryophyta	Liliopsida	Asparagales
Aspergillus flavus	5059	Aspergillus_flavus.JCVI-afl1-v2.0.29.cds.all.fa_final	Aspergillus_flavus.fasta_txt_final		Fungi	Opisthokonts	Ascomycota	Eurotiomycetes	Eurotiales
Aspergillus niger	5061	Aspergillus_niger.CADRE.29.cds.all.fa_final	Aspergillus_niger.fasta_txt_final		Fungi	Opisthokonts	Ascomycota	Eurotiomycetes	Eurotiales
Aspergillus oryzae	5062	Aspergillus_oryzae.CADRE2.29.cds.all.fa_final	Aspergillus_oryzae.fasta_txt_final		Fungi	Opisthokonts	Ascomycota	Eurotiomycetes	Eurotiales
Aspergillus terreus	33178	Aspergillus_terreus.CADRE.29.cds.all.fa_final	Aspergillus_terreus.fasta_txt_final		Fungi	Opisthokonts	Ascomycota	Eurotiomycetes	Eurotiales
Astatotilapia burtoni	8153		Astatotilapia_burtoni.fasta_txt_final		Metazoa	Opisthokonts	Chordata	Actinopterygii	Teleostei
Astyanax mexicanus	7994	Astyanax_mexicanus.AstMex102.cds.all.fa_final	Astyanax_mexicanus.fasta_txt_final		Metazoa	Opisthokonts	Chordata	Actinopterygii	Teleostei
Atta cephalotes	12957	Atta_cephalotes.GCA_000143395.2.27.cdna.all.fa.fasta_final			Metazoa	Opisthokonts	Arthropoda	Insecta	Hymenoptera
Atta laevigata	493208		Atta_laevigata.fasta_txt_final		Metazoa	Opisthokonts	Arthropoda	Insecta	Hymenoptera
Aureobasidium pullulans	5580		Aureobasidium_pullulans.fasta_txt_final		Fungi	Opisthokonts	Ascomycota	Dothideomycetes	Dothideales
Avena barbata	146530		Avena_barbata.fasta_txt_final		Plant	Archaeplastida	Embryophyta	Liliopsida	Poales
Babesia equi	5872	Babesia_equi_strain_wa.GCA_000342415.1.29.cds.all.fa_final	Babesia_equi.fasta_txt_final		Protist	Alveolata	Apicomplexa
Balanoglossus clavigerus	560604		Balanoglossus_clavigerus.fasta_txt_final		Metazoa	Opisthokonts	Hemichordata	Enteropneusta	Enteropneusta
Betula platyphylla	78630		Betula_platyphylla.fasta_txt_final		Plant	Archaeplastida	Embryophyta	Rosids	Fagales
Bicyclus anynana	110368		Bicyclus_anynana.fasta_txt_final	Bicyclus_anynana.clean_final	Metazoa	Opisthokonts	Arthropoda	Insecta	Lepidoptera
Biomphalaria glabrata	6526		Biomphalaria_glabrata.fasta_txt_final	Biomphalaria_glabrata.clean_final	Metazoa	Opisthokonts	Mollusca	Gastropoda
Blomia tropicalis	40697		Blomia_tropicalis.fasta_txt_final		Metazoa	Opisthokonts	Arthropoda	Arachnida
Bombus terrestris	30195		Bombus_terrestris.fasta_txt_final		Metazoa	Opisthokonts	Arthropoda	Insecta	Hymenoptera
Bombyx mori	7091	Bombyx_mori.GCA_000151625.1.27.cdna.all.fa.fasta_final	Bombyx_mori.fasta_txt_final	Bombyx_mori.clean_final	Metazoa	Opisthokonts	Arthropoda	Insecta	Lepidoptera
Bos indicus	9915		Bos_indicus.fasta_txt_final		Metazoa	Opisthokonts	Chordata	Mammalia	Artiodactyla
Bos taurus	9913	Bos_taurus.UMD3.1.cds.all.fa_final	Bos_taurus.fasta_txt_final		Metazoa	Opisthokonts	Chordata	Mammalia	Artiodactyla
Bothrops alternatus	64174		Bothrops_alternatus.fasta_txt_final		Metazoa	Opisthokonts	Chordata	Reptilia	Squamata
Bothrops jararaca	8724		Bothrops_jararaca.fasta_txt_final		Metazoa	Opisthokonts	Chordata	Reptilia	Squamata
Botryllus schlosseri	30301		Botryllus_schlosseri.fasta_txt_final		Metazoa	Opisthokonts	Tunicata	Ascidiacea	Stolidobranchia
Botryococcus braunii	38881		Botryococcus_braunii.fasta_txt_final		Plant	Archaeplastida	Chlorophyta	Trebouxiophyceae
Botryotinia fuckeliana	40559		Botryotinia_fuckeliana.fasta_txt_final		Fungi	Opisthokonts	Ascomycota	Leotiomycetes	Helotiales
Brachionus plicatilis	10195		Brachionus_plicatilis.fasta_txt_final		Metazoa	Opisthokonts	Rotifera	Monogononta	Ploima
Branchiostoma floridae	7739		Branchiostoma_floridae.fasta_txt_final		Metazoa	Opisthokonts	Chordata	Leptocardii	Amphioxiformes
Brassica napus	3708		Brassica_napus.fasta_txt_final		Plant	Archaeplastida	Embryophyta	Rosids	Brassicales
Brassica oleracea	3712	Brassica_oleracea.v2.1.29.cds.all.fa_final	Brassica_oleracea.fasta_txt_final		Plant	Archaeplastida	Embryophyta	Rosids	Brassicales
Brassica rapa	3711	Brassica_rapa.IVFCAASv1.29.cds.all.fa_final	Brassica_rapa.fasta_txt_final		Plant	Archaeplastida	Embryophyta	Rosids	Brassicales
Brugia malayi	6279	Brugia_malayi.B_malayi-3.0.27.cds.all.fa_final	Brugia_malayi.fasta_txt_final		Metazoa	Opisthokonts	Nematoda	Chromadorea	Spirurida
Caenorhabditis brenneri	135651	Caenorhabditis_brenneri.C_brenneri-6.0.1b.27.cds.all.fa_final	Caenorhabditis_brenneri.fasta_txt_final		Metazoa	Opisthokonts	Nematoda	Chromadorea	Rhabditida
Caenorhabditis briggsae	6238	Caenorhabditis_briggsae.CB4.27.cdna.all.fa_final	Caenorhabditis_briggsae.fasta_txt_final		Metazoa	Opisthokonts	Nematoda	Chromadorea	Rhabditida
Caenorhabditis elegans	6239	Caenorhabditis_elegans.WBcel235.27.cds.all.fa_final	Caenorhabditis_elegans.fasta_txt_final		Metazoa	Opisthokonts	Nematoda	Chromadorea	Rhabditida
Caenorhabditis japonica	281687	Caenorhabditis_japonica.C_japonica-7.0.1.27.cds.all.fa_final	Caenorhabditis_japonica.fasta_txt_final		Metazoa	Opisthokonts	Nematoda	Chromadorea	Rhabditida
Caenorhabditis remanei	31234	Caenorhabditis_remanei.C_remanei-15.0.1.27.cds.all.fa_final	Caenorhabditis_remanei.fasta_txt_final		Metazoa	Opisthokonts	Nematoda	Chromadorea	Rhabditida
Callinectes sapidus	6763		Callinectes_sapidus.fasta_txt_final		Metazoa	Opisthokonts	Arthropoda	Malacostraca	Decapoda
Callorhinchus milii	7868		Callorhinchus_milii.fasta_txt_final		Metazoa	Opisthokonts	Chordata	Chondrichthyes	Chimaeriformes
Campodea fragilis	383857		Campodea_fragilis.fasta_txt_final		Metazoa	Opisthokonts	Arthropoda	Diplura
Cancer magister	29965		Cancer_magister.fasta_txt_final		Metazoa	Opisthokonts	Arthropoda	Malacostraca	Decapoda
Canis lupus	9612		Canis_lupus.fasta_txt_final		Metazoa	Opisthokonts	Chordata	Mammalia	Carnivora
Canis lupus familiaris	9615	Canis_familiaris.CanFam3.1.cds.all.fa_final	Canis_lupus_familiaris.fasta_txt_final		Metazoa	Opisthokonts	Chordata	Mammalia	Carnivora
Cannabis sativa	3483		Cannabis_sativa.fasta_txt_final		Plant	Archaeplastida	Embryophyta	Rosids	Rosales
Capitella teleta	283909	Capitella_teleta.GCA_000328365.1.27.cdna.all.fa.fasta_final			Metazoa	Opisthokonts	Annelida	Polychaeta
Capra hircus	9925		Capra_hircus.fasta_txt_final		Metazoa	Opisthokonts	Chordata	Mammalia	Artiodactyla
Capsicum annuum	4072		Capsicum_annuum.fasta_txt_final		Plant	Archaeplastida	Embryophyta	Asterids	Solanales
Carassius auratus	7957		Carassius_auratus.fasta_txt_final		Metazoa	Opisthokonts	Chordata	Actinopterygii	Teleostei
Carcinus maenas	6759		Carcinus_maenas.fasta_txt_final		Metazoa	Opisthokonts	Arthropoda	Malacostraca	Decapoda
Carica papaya	3649		Carica_papaya.fasta_txt_final		Plant	Archaeplastida	Embryophyta	Rosids	Brassicales
Carteriospongia foliascens	593584		Carteriospongia_foliascens.fasta_txt_final		Metazoa	Opisthokonts	Porifera
Carthamus tinctorius	4222		Carthamus_tinctorius.fasta_txt_final		Plant	Archaeplastida	Embryophyta	Asterids	Asterales
Castanopsis sieboldii	115717		Castanopsis_sieboldii.fasta_txt_final		Plant	Archaeplastida	Embryophyta	Rosids	Fagales
Cavia porcellus	10141	Cavia_porcellus.cavPor3.cds.all.fa_final	Cavia_porcellus.fasta_txt_final		Metazoa	Opisthokonts	Chordata	Mammalia	Rodentia
Celuca pugilator	6772		Celuca_pugilator.fasta_txt_final		Metazoa	Opisthokonts	Arthropoda	Malacostraca	Decapoda
Centaurea maculosa	215693		Centaurea_maculosa.fasta_txt_final		Plant	Archaeplastida	Embryophyta	Asterids	Asterales
Centella asiatica	48106		Centella_asiatica.fasta_txt_final		Plant	Archaeplastida	Embryophyta	Asterids	Apiales
Ceratopteris richardii	49495		Ceratopteris_richardii.fasta_txt_final		Plant	Archaeplastida	Embryophyta	Polypodiidae	Polypodiales
Chaetomium cupreum	155874		Chaetomium_cupreum.fasta_txt_final		Fungi	Opisthokonts	Ascomycota	Sordariomycetes	Sordariales
Chironomus tentans	7153		Chironomus_tentans.fasta_txt_final		Metazoa	Opisthokonts	Arthropoda	Insecta	Diptera
Chlamydomonas incerta	51695		Chlamydomonas_incerta.fasta_txt_final		Plant	Archaeplastida	Chlorophyta	Chlorophyceae	Chlamydomonadales
Chlamydomonas reinhardtii	3055	Chlamydomonas_reinhardtii.v3.1.29.cds.all.fa_final	Chlamydomonas_reinhardtii.fasta_txt_final		Plant	Archaeplastida	Chlorophyta	Chlorophyceae	Chlamydomonadales
Chlamys farreri	106299		Chlamys_farreri.fasta_txt_final	Chlamys_farreri.clean_final	Metazoa	Opisthokonts	Mollusca	Bivalvia	Pectinoida
Chlorocebus sabaeus	60711		Chlorocebus_sabaeus.fasta_txt_final		Metazoa	Opisthokonts	Chordata	Mammalia	Primates
Chlorokybus atmophyticus	3144		Chlorokybus_atmophyticus.fasta_txt_final		Plant	Archaeplastida	Charophyta	Chlorokybophyceae	Chlorokybales
Chondrus crispus	2769	Chondrus_crispus.GCA_000350225.2.29.cds.all.fa_final	Chondrus_crispus.fasta_txt_final		Plant	Archaeplastida	Rhodobionta
Choristoneura fumiferana	7141		Choristoneura_fumiferana.fasta_txt_final		Metazoa	Opisthokonts	Arthropoda	Insecta	Lepidoptera
Cicer arietinum	3827		Cicer_arietinum.fasta_txt_final		Plant	Archaeplastida	Embryophyta	Rosids	Fabales
Cichorium intybus	13427		Cichorium_intybus.fasta_txt_final		Plant	Archaeplastida	Embryophyta	Asterids	Asterales
Cimex lectularius	79782		Cimex_lectularius.fasta_txt_final		Metazoa	Opisthokonts	Arthropoda	Insecta	Hemiptera
Ciona intestinalis	7719	Ciona_intestinalis.KH.cdna.all.fa.fasta_final	Ciona_intestinalis.fasta_txt_final	Ciona_intestinalis.clean_final	Metazoa	Opisthokonts	Tunicata	Ascidiacea	Enterogona
Ciona savignyi	51511	Ciona_savignyi.CSAV2.0.cds.all.fa_final	Ciona_savignyi.fasta_txt_final	Ciona_savignyi.clean_final	Metazoa	Opisthokonts	Tunicata	Ascidiacea	Enterogona
Citrus aurantiifolia	159033		Citrus_aurantiifolia.fasta_txt_final		Plant	Archaeplastida	Embryophyta	Rosids	Sapindales
Citrus aurantium	43166		Citrus_aurantium.fasta_txt_final		Plant	Archaeplastida	Embryophyta	Rosids	Sapindales
Citrus clementina	85681		Citrus_clementina.fasta_txt_final		Plant	Archaeplastida	Embryophyta	Rosids	Sapindales
Citrus jambhiri	64884		Citrus_jambhiri.fasta_txt_final		Plant	Archaeplastida	Embryophyta	Rosids	Sapindales
Citrus latifolia	200541		Citrus_latifolia.fasta_txt_final		Plant	Archaeplastida	Embryophyta	Rosids	Sapindales
Citrus limettioides	200542		Citrus_limettioides.fasta_txt_final		Plant	Archaeplastida	Embryophyta	Rosids	Sapindales
Citrus limon	2708		Citrus_limon.fasta_txt_final		Plant	Archaeplastida	Embryophyta	Rosids	Sapindales
Citrus limonia	171249		Citrus_limonia.fasta_txt_final		Plant	Archaeplastida	Embryophyta	Rosids	Sapindales
Citrus macrophylla	307630		Citrus_macrophylla.fasta_txt_final		Plant	Archaeplastida	Embryophyta	Rosids	Sapindales
Citrus medica	171251		Citrus_medica.fasta_txt_final		Plant	Archaeplastida	Embryophyta	Rosids	Sapindales
Citrus reshni	171252		Citrus_reshni.fasta_txt_final		Plant	Archaeplastida	Embryophyta	Rosids	Sapindales
Citrus reticulata	85571		Citrus_reticulata.fasta_txt_final		Plant	Archaeplastida	Embryophyta	Rosids	Sapindales
Citrus sinensis	2711		Citrus_sinensis.fasta_txt_final		Plant	Archaeplastida	Embryophyta	Rosids	Sapindales
Citrus sunki	237574		Citrus_sunki.fasta_txt_final		Plant	Archaeplastida	Embryophyta	Rosids	Sapindales
Citrus unshiu	55188		Citrus_unshiu.fasta_txt_final		Plant	Archaeplastida	Embryophyta	Rosids	Sapindales
Claviceps purpurea	5111	Claviceps_purpurea_20_1.GCA_000347355.1.29.cds.all.fa_final	Claviceps_purpurea.fasta_txt_final		Fungi	Opisthokonts	Ascomycota	Sordariomycetes	Hypocreales
Clonorchis sinensis	79923	clonorchis_sinensis.PRJDA72781.WBPS4.CDS_transcripts.fa_final	Clonorchis_sinensis.fasta_txt_final		Metazoa	Opisthokonts	Platyhelminthes	Trematoda	Opisthorchiida
Clytia hemisphaerica	252671		Clytia_hemisphaerica.fasta_txt_final	Clytia_hemisphaerica.clean_final	Metazoa	Opisthokonts	Cnidaria	Hydrozoa
Coccidioides posadasii	199306		Coccidioides_posadasii.fasta_txt_final		Fungi	Opisthokonts	Ascomycota	Eurotiomycetes	Onygenales
Cochliomyia hominivorax	115425		Cochliomyia_hominivorax.fasta_txt_final		Metazoa	Opisthokonts	Arthropoda	Insecta	Diptera
Coffea canephora	49390		Coffea_canephora.fasta_txt_final		Metazoa	Opisthokonts	Embryophyta	Asterids	Gentianales
Coleochaete scutata	3125		Coleochaete_scutata.fasta_txt_final		Plant	Archaeplastida	Charophyta	Coleochaetophyceae	Coleochaetales
Convoluta pulchra	52062		Convoluta_pulchra.fasta_txt_final		Metazoa	Opisthokonts	Xenacoelomorpha	Acoela
Coprinopsis cinerea	5346	Coprinopsis_cinerea_okayama7_130.GCA_000182895.1.29.cds.all.fa_final	Coprinopsis_cinerea.fasta_txt_final		Fungi	Opisthokonts	Basidiomycota	Agaricomycetes	Agaricales
Coptotermes formosanus	36987		Coptotermes_formosanus.fasta_txt_final		Metazoa	Opisthokonts	Arthropoda	Insecta	Isoptera
Cordyceps militaris	73501	Cordyceps_militaris_cm01.GCA_000225605.1.29.cds.all.fa_final	Cordyceps_militaris.fasta_txt_final	Cordyceps_militaris.clean_final	Fungi	Opisthokonts	Ascomycota	Sordariomycetes	Hypocreales
Coregonus clupeaformis	59861		Coregonus_clupeaformis.fasta_txt_final		Metazoa	Opisthokonts	Chordata	Actinopterygii	Teleostei
Crassostrea gigas	29159	Crassostrea_gigas.GCA_000297895.1.27.cdna.all.fa.fasta_final	Crassostrea_gigas.fasta_txt_final	Crassostrea_gigas.clean_final	Metazoa	Opisthokonts	Mollusca	Bivalvia	Ostreoida
Crassostrea virginica	6565		Crassostrea_virginica.fasta_txt_final	Crassostrea_virginica.clean_final	Metazoa	Opisthokonts	Mollusca	Bivalvia	Ostreoida
Crocus sativus	82528		Crocus_sativus.fasta_txt_final		Plant	Archaeplastida	Embryophyta	Liliopsida	Asparagales
Cryptococcus laurentii	5418		Cryptococcus_laurentii.fasta_txt_final		Fungi	Opisthokonts	Basidiomycota	Tremellomycetes	Tremellales
Cryptopygus antarcticus	187623		Cryptopygus_antarcticus.fasta_txt_final		Metazoa	Opisthokonts	Arthropoda	Collembola
Cryptosporidium parvum	5807	Cryptosporidium_parvum.GCA_000209695.1.29.cds.all.fa_final	Cryptosporidium_parvum.fasta_txt_final		Protist	Alveolata	Apicomplexa
Cucumis melo	3656		Cucumis_melo.fasta_txt_final		Plant	Archaeplastida	Embryophyta	Rosids	Cucurbitales
Cucumis sativus	3659		Cucumis_sativus.fasta_txt_final		Plant	Archaeplastida	Embryophyta	Rosids	Cucurbitales
Culex quinquefasciatus	7176	Culex_quinquefasciatus.CpipJ2.27.cds.all.fa_final	Culex_quinquefasciatus.fasta_txt_final		Metazoa	Opisthokonts	Arthropoda	Insecta	Diptera
Culex tarsalis	7177		Culex_tarsalis.fasta_txt_final		Metazoa	Opisthokonts	Arthropoda	Insecta	Diptera
Curcuma longa	136217		Curcuma_longa.fasta_txt_final		Plant	Archaeplastida	Embryophyta	Liliopsida	Zingiberales
Curvularia protuberata	671092		Curvularia_protuberata.fasta_txt_final		Fungi	Opisthokonts	Ascomycota	Dothideomycetes	Pleosporales
Cyamopsis tetragonoloba	3832		Cyamopsis_tetragonoloba.fasta_txt_final		Plant	Archaeplastida	Embryophyta	Rosids	Fabales
Cycas rumphii	58031		Cycas_rumphii.fasta_txt_final		Plant	Archaeplastida	Embryophyta	Cycadidae	Cycadales
Cynodon dactylon	28909		Cynodon_dactylon.fasta_txt_final		Plant	Archaeplastida	Embryophyta	Liliopsida	Poales
Cyprinodon variegatus	28743		Cyprinodon_variegatus.fasta_txt_final		Metazoa	Opisthokonts	Chordata	Actinopterygii	Teleostei
Dactylis glomerata	4509		Dactylis_glomerata.fasta_txt_final		Plant	Archaeplastida	Embryophyta	Liliopsida	Poales
Danaus plexippus	13037	Danaus_plexippus.DanPle_1.0.29.cds.all.fa_final	Danaus_plexippus.fasta_txt_final		Metazoa	Opisthokonts	Arthropoda	Insecta	Lepidoptera
Danio rerio	7955	Danio_rerio.GRCz10.cdna.all.fa.fasta_final	Danio_rerio.fasta_txt_final	Danio_rerio.clean_final	Metazoa	Opisthokonts	Chordata	Actinopterygii	Teleostei
Daphnia magna	35525		Daphnia_magna.fasta_txt_final	Daphnia_magna.clean_final	Metazoa	Opisthokonts	Arthropoda	Branchiopoda	Diplostraca
Daphnia pulex	6669	Daphnia_pulex.GCA_000187875.1.27.cdna.all.fa.fasta_final	Daphnia_pulex.fasta_txt_final	Daphnia_pulex.clean_final	Metazoa	Opisthokonts	Arthropoda	Branchiopoda	Diplostraca
Deinagkistrodon acutus	36307		Deinagkistrodon_acutus.fasta_txt_final	Deinagkistrodon_acutus.clean_final	Metazoa	Opisthokonts	Chordata	Reptilia	Squamata
Dendroctonus ponderosae	77166	Dendroctonus_ponderosae.GCA_000355655.1.27.cdna.all.fa.fasta_final	Dendroctonus_ponderosae.fasta_txt_final		Metazoa	Opisthokonts	Arthropoda	Insecta	Coleoptera
Dermacentor variabilis	34621		Dermacentor_variabilis.fasta_txt_final	Dermacentor_variabilis.clean_final	Metazoa	Opisthokonts	Arthropoda	Arachnida
Diaphorina citri	121845		Diaphorina_citri.fasta_txt_final	Diaphorina_citri.clean_final	Metazoa	Opisthokonts	Arthropoda	Insecta	Hemiptera
Dipetalogaster maxima	72496		Dipetalogaster_maxima.fasta_txt_final		Metazoa	Opisthokonts	Arthropoda	Insecta	Hemiptera
Dirofilaria immitis	6287		Dirofilaria_immitis.fasta_txt_final		Metazoa	Opisthokonts	Nematoda	Chromadorea	Spirurida
Dissostichus mawsoni	36200		Dissostichus_mawsoni.fasta_txt_final		Metazoa	Opisthokonts	Chordata	Actinopterygii	Teleostei
Ditylenchus africanus	490491		Ditylenchus_africanus.fasta_txt_final		Metazoa	Opisthokonts	Nematoda	Chromadorea	Tylenchida
Drosophila ananassae	7217	Drosophila_ananassae.GCA_000005115.1.27.cdna.abinitio.fa.fasta_final	Drosophila_ananassae.fasta_txt_final	Drosophila_ananassae.clean_final	Metazoa	Opisthokonts	Arthropoda	Insecta	Diptera
Drosophila auraria	47315		Drosophila_auraria.fasta_txt_final		Metazoa	Opisthokonts	Arthropoda	Insecta	Diptera
Drosophila erecta	7220		Drosophila_erecta.fasta_txt_final		Metazoa	Opisthokonts	Arthropoda	Insecta	Diptera
Drosophila grimshawi	7222		Drosophila_grimshawi.fasta_txt_final		Metazoa	Opisthokonts	Arthropoda	Insecta	Diptera
Drosophila melanogaster	7227	Drosophila_melanogaster.BDGP6.27.cdna.abinitio.fa.fasta_final	Drosophila_melanogaster.fasta_txt_final	Drosophila_melanogaster.clean_final	Metazoa	Opisthokonts	Arthropoda	Insecta	Diptera
Drosophila mojavensis	7230		Drosophila_mojavensis.fasta_txt_final		Metazoa	Opisthokonts	Arthropoda	Insecta	Diptera
Drosophila pseudoobscura	7237		Drosophila_pseudoobscura.fasta_txt_final		Metazoa	Opisthokonts	Arthropoda	Insecta	Diptera
Drosophila sechellia	7238		Drosophila_sechellia.fasta_txt_final		Metazoa	Opisthokonts	Arthropoda	Insecta	Diptera
Drosophila serrata	7274		Drosophila_serrata.fasta_txt_final		Metazoa	Opisthokonts	Arthropoda	Insecta	Diptera
Drosophila simulans	7240		Drosophila_simulans.fasta_txt_final		Metazoa	Opisthokonts	Arthropoda	Insecta	Diptera
Drosophila virilis	7244		Drosophila_virilis.fasta_txt_final		Metazoa	Opisthokonts	Arthropoda	Insecta	Diptera
Drosophila willistoni	7260		Drosophila_willistoni.fasta_txt_final		Metazoa	Opisthokonts	Arthropoda	Insecta	Diptera
Drosophila yakuba	7245		Drosophila_yakuba.fasta_txt_final		Metazoa	Opisthokonts	Arthropoda	Insecta	Diptera
Dugesia japonica	6161		Dugesia_japonica.fasta_txt_final		Metazoa	Opisthokonts	Platyhelminthes		Tricladida
Dunaliella salina	3046		Dunaliella_salina.fasta_txt_final		Plant	Archaeplastida	Chlorophyta	Chlorophyceae	Chlamydomonadales
Echinococcus granulosus	6210	echinococcus_granulosus.PRJEB121.WBPS4.CDS_transcripts.fa_final	Echinococcus_granulosus.fasta_txt_final		Metazoa	Opisthokonts	Platyhelminthes	Cestoda	Cyclophyllidea
Echinococcus multilocularis	6211	echinococcus_multilocularis.PRJEB122.WBPS4.CDS_transcripts.fa_final	Echinococcus_multilocularis.fasta_txt_final		Metazoa	Opisthokonts	Platyhelminthes	Cestoda	Cyclophyllidea
Ectocarpus siliculosus	2880		Ectocarpus_siliculosus.fasta_txt_final		Protist	Stramenopiles	Phaeophyceae	Ectocarpales
Eimeria acervulina	5801	Eimeria_acervulina.GCA_000499425.1.29.cds.all.fa_final	Eimeria_acervulina.fasta_txt_final		Protist	Alveolata	Apicomplexa
Eimeria maxima	5804	Eimeria_maxima.GCA_000499605.1.29.cds.all.fa_final	Eimeria_maxima.fasta_txt_final		Protist	Alveolata	Apicomplexa
Eimeria tenella	5802	Eimeria_tenella.GCA_000002835.1.29.cds.all.fa_final	Eimeria_tenella.fasta_txt_final		Protist	Alveolata	Apicomplexa
Elaeis guineensis	51953		Elaeis_guineensis.fasta_txt_final		Plant	Archaeplastida	Embryophyta	Liliopsida	Arecales
Elaphe quadrivirgata	86195		Elaphe_quadrivirgata.fasta_txt_final		Metazoa	Opisthokonts	Chordata	Reptilia	Squamata
Emiliania huxleyi	2903	Emiliania_huxleyi.GCA_000372725.1.29.cds.all.fa_final	Emiliania_huxleyi.fasta_txt_final		Protist	Haptobionta	Haptobionta
Endeis spinosa	136194		Endeis_spinosa.fasta_txt_final		Metazoa	Opisthokonts	Arthropoda	Chelicerata
Entamoeba histolytica	5759	Entamoeba_histolytica.JCVI-ESG2-1.0.29.cds.all.fa_final	Entamoeba_histolytica.fasta_txt_final		Protist	Amoebozoa	Archamoebae
Ephedra distachya	3389		Ephedra_distachya.fasta_txt_final		Plant	Archaeplastida	Embryophyta	Gnetidae	Ephedrales
Epichloe festucae	35717		Epichloe_festucae.fasta_txt_final		Fungi	Opisthokonts	Ascomycota	Sordariomycetes	Hypocreales
Equus caballus	9796	Equus_caballus.EquCab2.cds.all.fa_final	Equus_caballus.fasta_txt_final		Metazoa	Opisthokonts	Chordata	Mammalia	Perissodactyla
Eriocheir sinensis	95602		Eriocheir_sinensis.fasta_txt_final		Metazoa	Opisthokonts	Arthropoda	Malacostraca	Decapoda
Eschscholzia californica	3467		Eschscholzia_californica.fasta_txt_final		Plant	Archaeplastida	Embryophyta		Ranunculales
Eucalyptus camaldulensis	34316		Eucalyptus_camaldulensis.fasta_txt_final		Plant	Archaeplastida	Embryophyta	Rosids	Myrtales
Eucalyptus globulus	34317		Eucalyptus_globulus.fasta_txt_final		Plant	Archaeplastida	Embryophyta	Rosids	Myrtales
Eucalyptus grandis	71139		Eucalyptus_grandis.fasta_txt_final		Plant	Archaeplastida	Embryophyta	Rosids	Myrtales
Eucalyptus gunnii	3933		Eucalyptus_gunnii.fasta_txt_final		Plant	Archaeplastida	Embryophyta	Rosids	Myrtales
Eucalyptus pellita	183844		Eucalyptus_pellita.fasta_txt_final		Plant	Archaeplastida	Embryophyta	Rosids	Myrtales
Eucalyptus tereticornis	183855		Eucalyptus_tereticornis.fasta_txt_final		Plant	Archaeplastida	Embryophyta	Rosids	Myrtales
Eucalyptus urophylla	99020		Eucalyptus_urophylla.fasta_txt_final		Plant	Archaeplastida	Embryophyta	Rosids	Myrtales
Euglena gracilis	3039		Euglena_gracilis.fasta_txt_final		Protist	Discicristates	Euglenozoa
Euprymna scolopes	6613		Euprymna_scolopes.fasta_txt_final	Euprymna_scolopes.clean_final	Metazoa	Opisthokonts	Mollusca	Cephalopoda
Fasciola gigantica	46835		Fasciola_gigantica.fasta_txt_final		Metazoa	Opisthokonts	Platyhelminthes	Trematoda	Plagiorchiida
Fasciola hepatica	6192	fasciola_hepatica.PRJEB6687.WBPS4.CDS_transcripts.fa_final	Fasciola_hepatica.fasta_txt_final		Metazoa	Opisthokonts	Platyhelminthes	Trematoda	Plagiorchiida
Fenneropenaeus chinensis	139456		Fenneropenaeus_chinensis.fasta_txt_final		Metazoa	Opisthokonts	Arthropoda	Malacostraca	Decapoda
Festuca pratensis	4608		Festuca_pratensis.fasta_txt_final		Plant	Archaeplastida	Embryophyta	Liliopsida	Poales
Ficedula albicollis	59894	Ficedula_albicollis.FicAlb_1.4.cds.all.fa_final			Metazoa	Opisthokonts	Chordata	Aves	Passeriformes
Folsomia candida	158441		Folsomia_candida.fasta_txt_final		Metazoa	Opisthokonts	Arthropoda	Collembola
Fragaria vesca	57918		Fragaria_vesca.fasta_txt_final		Plant	Archaeplastida	Embryophyta	Rosids	Rosales
Fucus serratus	87148		Fucus_serratus.fasta_txt_final		Plant	Stramenopiles	Phaeophyceae	Fucales
Fucus vesiculosus	49266		Fucus_vesiculosus.fasta_txt_final		Plant	Stramenopiles	Phaeophyceae	Fucales
Fumaria officinalis	200993		Fumaria_officinalis.fasta_txt_final		Plant	Archaeplastida	Embryophyta		Ranunculales
Furcellaria lumbricalis	28020		Furcellaria_lumbricalis.fasta_txt_final		Plant	Archaeplastida	Rhodobionta	Florideophyceae	Gigartinales
Fusarium oxysporum	5507	Fusarium_oxysporum.FO2.29.cds.all.fa_final	Fusarium_oxysporum.fasta_txt_final		Fungi	Opisthokonts	Ascomycota	Sordariomycetes	Hypocreales
Fusarium sporotrichioides	5514		Fusarium_sporotrichioides.fasta_txt_final		Fungi	Opisthokonts	Ascomycota	Sordariomycetes	Hypocreales
Gadus morhua	8049	Gadus_morhua.gadMor1.cds.all.fa_final	Gadus_morhua.fasta_txt_final		Metazoa	Opisthokonts	Chordata	Actinopterygii	Teleostei
Gallus gallus	9031	Gallus_gallus.Galgal4.cds.all.fa_final	Gallus_gallus.fasta_txt_final	Gallus_gallus.clean_final	Metazoa	Opisthokonts	Chordata	Aves	Galliformes
Gammarus pulex	52641		Gammarus_pulex.fasta_txt_final		Metazoa	Opisthokonts	Arthropoda	Malacostraca	Amphipoda
Gasterosteus aculeatus	69293	Gasterosteus_aculeatus.BROADS1.cds.all.fa_final	Gasterosteus_aculeatus.fasta_txt_final		Metazoa	Opisthokonts	Chordata	Actinopterygii	Teleostei
Gekko japonicus	146911		Gekko_japonicus.fasta_txt_final	Gekko_japonicus.clean_final	Metazoa	Opisthokonts	Arthropoda	Insecta	Lepidoptera
Giardia intestinalis	5741	Giardia_intestinalis.GCA_000498735.1.29.cds.all.fa_final	Giardia_intestinalis.fasta_txt_final		Protist	Excavata	Fornicata
Gibberella moniliformis	117187		Gibberella_moniliformis.fasta_txt_final		Fungi	Opisthokonts	Ascomycota	Sordariomycetes	Hypocreales
Gibberella zeae	5518		Gibberella_zeae.fasta_txt_final		Fungi	Opisthokonts	Ascomycota	Sordariomycetes	Hypocreales
Gillichthys mirabilis	8222		Gillichthys_mirabilis.fasta_txt_final		Metazoa	Opisthokonts	Chordata	Actinopterygii	Teleostei
Ginkgo biloba	3311		Ginkgo_biloba.fasta_txt_final		Plant	Archaeplastida	Embryophyta	Ginkgoidae	Ginkgoales
Glaucocystis nostochinearum	38271		Glaucocystis_nostochinearum.fasta_txt_final		Plant	Archaeplastida	Glaucocystobionta	Glaucocystophyceae	Glaucocystales
Glomus intraradices	4876		Glomus_intraradices.fasta_txt_final		Fungi	Opisthokonts	Glomeromycota	Glomeromycetes	Glomerales
Glossina morsitans morsitans	37546		Glossina_morsitans_morsitans.fasta_txt_final		Metazoa	Opisthokonts	Arthropoda	Insecta	Diptera
Glycine max	3847	Glycine_max.V1.0.29.cds.all.fa_final	Glycine_max.fasta_txt_final		Plant	Archaeplastida	Embryophyta	Rosids	Fabales
Gnetum gnemon	3382		Gnetum_gnemon.fasta_txt_final		Plant	Archaeplastida	Embryophyta	Gnetidae	Gnetales
Gobiocypris rarus	143606		Gobiocypris_rarus.fasta_txt_final		Metazoa	Opisthokonts	Chordata	Actinopterygii	Teleostei
Gorilla gorilla	9593	Gorilla_gorilla.VEGA.mar.cdna.tot.fa.fasta_final			Metazoa	Opisthokonts	Chordata	Mammalia	Primates
Gracilaria changii	172969		Gracilaria_changii.fasta_txt_final		Plant	Archaeplastida	Rhodobionta	Florideophyceae	Gracilariales
Haematobia irritans irritans	75445		Haematobia_irritans_irritans.fasta_txt_final		Metazoa	Opisthokonts	Arthropoda	Insecta	Diptera
Haemonchus contortus	6289	haemonchus_contortus.PRJEB506.WBPS4.CDS_transcripts.fa_final	Haemonchus_contortus.fasta_txt_final		Metazoa	Opisthokonts	Nematoda	Chromadorea	Rhabditida
Haliotis asinina	109174		Haliotis_asinina.fasta_txt_final	Haliotis_asinina.clean_final	Metazoa	Opisthokonts	Mollusca	Gastropoda
Haliotis discus	36094		Haliotis_discus.fasta_txt_final	Haliotis_discus.clean_final	Metazoa	Opisthokonts	Mollusca	Gastropoda
Haliotis discus hannai	42344		Haliotis_discus_hannai.fasta_txt_final	Haliotis_discus_hannai.clean_final	Metazoa	Opisthokonts	Mollusca	Gastropoda
Haliotis diversicolor	36095		Haliotis_diversicolor.fasta_txt_final		Metazoa	Opisthokonts	Mollusca	Gastropoda
Halocynthia roretzi	7729		Halocynthia_roretzi.fasta_txt_final		Metazoa	Opisthokonts	Tunicata	Ascidiacea	Stolidobranchia
Hedyotis terminalis	219667		Hedyotis_terminalis.fasta_txt_final		Plant	Archaeplastida	Embryophyta	Asterids	Gentianales
Helianthus annuus	4232		Helianthus_annuus.fasta_txt_final		Plant	Archaeplastida	Embryophyta	Asterids	Asterales
Helianthus ciliaris	73280		Helianthus_ciliaris.fasta_txt_final		Plant	Archaeplastida	Embryophyta	Asterids	Asterales
Heliconius melpomene	34740	Heliconius_melpomene.Hmel1.29.cds.all.fa_final	Heliconius_melpomene.fasta_txt_final		Metazoa	Opisthokonts	Arthropoda	Insecta	Lepidoptera
Heliothis virescens	7102		Heliothis_virescens.fasta_txt_final		Metazoa	Opisthokonts	Arthropoda	Insecta	Lepidoptera
Helobdella robusta	6412	Helobdella_robusta.GCA_000326865.1.27.cdna.all.fa.fasta_final	Helobdella_robusta.fasta_txt_final	Helobdella_robusta.clean_final	Metazoa	Opisthokonts	Annelida	Clitellata
Hemicentrotus pulcherrimus	7650		Hemicentrotus_pulcherrimus.fasta_txt_final		Metazoa	Opisthokonts	Echinodermata	Echinoidea	Echinoida
Heterobasidion annosum	13563		Heterobasidion_annosum.fasta_txt_final		Fungi	Opisthokonts	Basidiomycota	Agaricomycetes	Russulales
Heterocapsa triquetra	66468		Heterocapsa_triquetra.fasta_txt_final		Protist	Alveolata	Dinobionta
Heterochone calyx	367901		Heterochone_calyx.fasta_txt_final		Metazoa	Opisthokonts	Porifera
Heterodera glycines	51029		Heterodera_glycines.fasta_txt_final		Metazoa	Opisthokonts	Nematoda	Chromadorea	Tylenchida
Heterorhabditis bacteriophora	37862	heterorhabditis_bacteriophora.PRJNA13977.WBPS4.CDS_transcripts.fa_final	Heterorhabditis_bacteriophora.fasta_txt_final		Metazoa	Opisthokonts	Nematoda	Chromadorea	Rhabditida
Hippoglossus hippoglossus	8267		Hippoglossus_hippoglossus.fasta_txt_final		Metazoa	Opisthokonts	Chordata	Actinopterygii	Teleostei
Hirudo medicinalis	6421		Hirudo_medicinalis.fasta_txt_final	Hirudo_medicinalis.clean_final	Metazoa	Opisthokonts	Annelida	Clitellata
Homalodisca coagulata	197043		Homalodisca_coagulata.fasta_txt_final		Metazoa	Opisthokonts	Arthropoda	Insecta	Hemiptera
Homo sapiens	9606	Homo_sapiens.GRCh38.cdna.all.fa.fasta_final			Metazoa	Opisthokonts	Chordata	Mammalia	Primates
Hydra magnipapillata	6087		Hydra_magnipapillata.fasta_txt_final	Hydra_magnipapillata.clean_final	Metazoa	Opisthokonts	Cnidaria	Hydrozoa
Hydra oligactis	6088		Hydra_oligactis.fasta_txt_final		Metazoa	Opisthokonts	Cnidaria	Hydrozoa
Hydra vulgaris	6087		Hydra_vulgaris.fasta_txt_final	Hydra_vulgaris.clean_final	Metazoa	Opisthokonts	Cnidaria	Hydrozoa
Hydractinia echinata	35630		Hydractinia_echinata.fasta_txt_final	Hydractinia_echinata.clean_final	Metazoa	Opisthokonts	Cnidaria	Hydrozoa
Hyoscyamus niger	4079		Hyoscyamus_niger.fasta_txt_final		Plant	Archaeplastida	Embryophyta	Asterids	Solanales
Hypocrea lixii	5544		Hypocrea_lixii.fasta_txt_final		Fungi	Opisthokonts	Ascomycota	Sordariomycetes	Hypocreales
Hypocrea virens	29875		Hypocrea_virens.fasta_txt_final		Fungi	Opisthokonts	Ascomycota	Sordariomycetes	Hypocreales
Hyriopsis cumingii	165450		Hyriopsis_cumingii.fasta_txt_final	Hyriopsis_cumingii.clean_final	Metazoa	Opisthokonts	Mollusca	Bivalvia	Unionoida
Ictalurus furcatus	66913		Ictalurus_furcatus.fasta_txt_final		Metazoa	Opisthokonts	Chordata	Actinopterygii	Teleostei
Ictalurus punctatus	7998		Ictalurus_punctatus.fasta_txt_final		Metazoa	Opisthokonts	Chordata	Actinopterygii	Teleostei
Ipomoea batatas	4120		Ipomoea_batatas.fasta_txt_final		Plant	Archaeplastida	Embryophyta	Asterids	Solanales
Ischnura elegans	197161		Ischnura_elegans.fasta_txt_final		Metazoa	Opisthokonts	Arthropoda	Insecta	Odonata
Ixodes ricinus	34613		Ixodes_ricinus.fasta_txt_final		Metazoa	Opisthokonts	Arthropoda	Arachnida
Ixodes scapularis	6945	Ixodes_scapularis.IscaW1.29.cds.all.fa_final	Ixodes_scapularis.fasta_txt_final	Ixodes_scapularis.clean_final	Metazoa	Opisthokonts	Arthropoda	Arachnida
Jakoba bahamiensis	221721		Jakoba_bahamiensis.fasta_txt_final		Protist	Excavata	Jakobida
Jakoba libera	143017		Jakoba_libera.fasta_txt_final		Protist	Excavata	Jakobida
Jatropha curcas	180498		Jatropha_curcas.fasta_txt_final		Plant	Archaeplastida	Embryophyta	Rosids	Malpighiales
Labeo rohita	84645		Labeo_rohita.fasta_txt_final		Metazoa	Opisthokonts	Chordata	Actinopterygii	Teleostei
Lagopus lagopus scotica	359986		Lagopus_lagopus_scotica.fasta_txt_final		Metazoa	Opisthokonts	Chordata	Aves	Galliformes
Lama pacos	30538		Lama_pacos.fasta_txt_final		Metazoa	Opisthokonts	Chordata	Mammalia	Artiodactyla
Laminaria digitata	80365		Laminaria_digitata.fasta_txt_final		Plant	Stramenopiles	Phaeophyceae	Laminariales
Larimichthys crocea	215358		Larimichthys_crocea.fasta_txt_final		Metazoa	Opisthokonts	Chordata	Actinopterygii	Teleostei
Lates calcarifer	8187		Lates_calcarifer.fasta_txt_final		Metazoa	Opisthokonts	Chordata	Actinopterygii	Teleostei
Lathyrus odoratus	3859		Lathyrus_odoratus.fasta_txt_final		Plant	Archaeplastida	Embryophyta	Rosids	Fabales
Laupala kohalensis	109027		Laupala_kohalensis.fasta_txt_final		Metazoa	Opisthokonts	Arthropoda	Insecta	Orthoptera
Leishmania chagasi	44271		Leishmania_chagasi.fasta_txt_final		Protist	Discicristates	Euglenozoa
Leishmania major	5664	Leishmania_major.ASM272v2.29.cds.all.fa_final	Leishmania_major.fasta_txt_final		Protist	Discicristates	Euglenozoa
Lepeophtheirus salmonis	72036		Lepeophtheirus_salmonis.fasta_txt_final		Metazoa	Opisthokonts	Arthropoda	Maxillopoda	Siphonostomatoida
Lepismachilis y-signata	438505		Lepismachilis_y-signata.fasta_txt_final		Metazoa	Opisthokonts	Monocondylia
Leptinotarsa decemlineata	7539		Leptinotarsa_decemlineata.fasta_txt_final		Metazoa	Opisthokonts	Arthropoda	Insecta	Coleoptera
Lernaeocera branchialis	298504		Lernaeocera_branchialis.fasta_txt_final		Metazoa	Opisthokonts	Arthropoda	Maxillopoda	Siphonostomatoida
Lethenteron camtschaticum	980415		Lethenteron_camtschaticum.fasta_txt_final		Metazoa	Opisthokonts	Chordata	Cephalaspidomorphi	Petromyzontiformes
Leymus chinensis	52714		Leymus_chinensis.fasta_txt_final		Plant	Archaeplastida	Embryophyta	Liliopsida	Poales
Limnanthes alba	42439		Limnanthes_alba.fasta_txt_final		Plant	Archaeplastida	Embryophyta	Rosids	Brassicales
Limonium bicolor	293754		Limonium_bicolor.fasta_txt_final		Plant	Archaeplastida	Embryophyta		Caryophyllales
Limulus polyphemus	6850		Limulus_polyphemus.fasta_txt_final		Metazoa	Opisthokonts	Arthropoda	Chelicerata
Lithognathus mormyrus	50591		Lithognathus_mormyrus.fasta_txt_final		Metazoa	Opisthokonts	Chordata	Actinopterygii	Teleostei
Litopenaeus vannamei	6689		Litopenaeus_vannamei.fasta_txt_final		Metazoa	Opisthokonts	Arthropoda	Malacostraca	Decapoda
Littorina saxatilis	31220		Littorina_saxatilis.fasta_txt_final		Metazoa	Opisthokonts	Mollusca	Gastropoda
Loa loa	7209	Loa_loa.Loa_loa_V3.27.cdna.all.fa.fasta_final	Loa_loa.fasta_txt_final		Metazoa	Opisthokonts	Nematoda	Chromadorea	Spirurida
Locusta migratoria	7004		Locusta_migratoria.fasta_txt_final		Metazoa	Opisthokonts	Arthropoda	Insecta	Orthoptera
Loligo pealei	1051067		Loligo_pealei.fasta_txt_final		Metazoa	Opisthokonts	Mollusca	Cephalopoda
Lolium perenne	4522		Lolium_perenne.fasta_txt_final		Plant	Archaeplastida	Embryophyta	Liliopsida	Poales
Lottia gigantea	225164	Lottia_gigantea.GCA_000327385.1.27.cdna.all.fa.fasta_final	Lottia_gigantea.fasta_txt_final	Lottia_gigantea.clean_final	Metazoa	Opisthokonts	Mollusca	Gastropoda
Lotus japonicus	34305		Lotus_japonicus.fasta_txt_final		Plant	Archaeplastida	Embryophyta	Rosids	Fabales
Lumbricus rubellus	35632		Lumbricus_rubellus.fasta_txt_final	Lumbricus_rubellus.clean_final	Metazoa	Opisthokonts	Annelida	Clitellata
Lutzomyia intermedia	182990		Lutzomyia_intermedia.fasta_txt_final		Metazoa	Opisthokonts	Arthropoda	Insecta	Diptera
Lutzomyia longipalpis	7200		Lutzomyia_longipalpis.fasta_txt_final		Metazoa	Opisthokonts	Arthropoda	Insecta	Diptera
Lutzomyia umbratilis	182988		Lutzomyia_umbratilis.fasta_txt_final		Metazoa	Opisthokonts	Arthropoda	Insecta	Diptera
Lymnaea stagnalis	6523		Lymnaea_stagnalis.fasta_txt_final	Lymnaea_stagnalis.clean_final	Metazoa	Opisthokonts	Mollusca	Gastropoda
Lysiphlebus testaceipes	77504		Lysiphlebus_testaceipes.fasta_txt_final	Lysiphlebus_testaceipes.clean_final	Metazoa	Opisthokonts	Arthropoda	Insecta	Hymenoptera
Macaca fascicularis	9541		Macaca_fascicularis.fasta_txt_final		Metazoa	Opisthokonts	Chordata	Mammalia	Primates
Macaca mulatta	9544	Macaca_mulatta.MMUL_1.cds.all.fa_final	Macaca_mulatta.fasta_txt_final		Metazoa	Opisthokonts	Chordata	Mammalia	Primates
Macaca nemestrina	9545		Macaca_nemestrina.fasta_txt_final		Metazoa	Opisthokonts	Chordata	Mammalia	Primates
Maconellicoccus hirsutus	177089		Maconellicoccus_hirsutus.fasta_txt_final	Maconellicoccus_hirsutus.clean_final	Metazoa	Opisthokonts	Arthropoda	Insecta	Hemiptera
Macrobrachium nipponense	159736		Macrobrachium_nipponense.fasta_txt_final		Metazoa	Opisthokonts	Arthropoda	Malacostraca	Decapoda
Macrobrachium rosenbergii	79674		Macrobrachium_rosenbergii.fasta_txt_final		Metazoa	Opisthokonts	Arthropoda	Malacostraca	Decapoda
Macropus eugenii	9315	Macropus_eugenii.VEGA.mar.cdna.tot.fa.fasta_final	Macropus_eugenii.fasta_txt_final		Metazoa	Opisthokonts	Chordata	Mammalia	Diprotodontia
Magnaporthe grisea	148305		Magnaporthe_grisea.fasta_txt_final		Fungi	Opisthokonts	Ascomycota	Sordariomycetes	Magnaporthales
Magnaporthe oryzae	318829	Magnaporthe_oryzae.MG8.29.cds.all.fa_final	Magnaporthe_oryzae.fasta_txt_final		Fungi	Opisthokonts	Ascomycota	Sordariomycetes	Magnaporthales
Mahonia nervosa	258188		Mahonia_nervosa.fasta_txt_final		Plant	Archaeplastida	Embryophyta		Ranunculales
Manihot esculenta	3983		Manihot_esculenta.fasta_txt_final		Plant	Archaeplastida	Embryophyta	Rosids	Malpighiales
Marsupenaeus japonicus	27405		Marsupenaeus_japonicus.fasta_txt_final		Metazoa	Opisthokonts	Arthropoda	Malacostraca	Decapoda
Mastigamoeba balamuthi	108607		Mastigamoeba_balamuthi.fasta_txt_final		Protist	Amoebozoa	Archamoebae
Meleagris gallopavo	9103	Meleagris_gallopavo.UMD2.cds.all.fa_final	Meleagris_gallopavo.fasta_txt_final		Metazoa	Opisthokonts	Chordata	Aves	Galliformes
Meloidogyne arenaria	6304		Meloidogyne_arenaria.fasta_txt_final		Metazoa	Opisthokonts	Nematoda	Chromadorea	Tylenchida
Meloidogyne chitwoodi	59747		Meloidogyne_chitwoodi.fasta_txt_final		Metazoa	Opisthokonts	Nematoda	Chromadorea	Tylenchida
Meloidogyne hapla	6305	meloidogyne_hapla.PRJNA29083.WBPS4.CDS_transcripts.fa_final	Meloidogyne_hapla.fasta_txt_final		Metazoa	Opisthokonts	Nematoda	Chromadorea	Tylenchida
Meloidogyne incognita	6306	meloidogyne_incognita.PRJEA28837.WBPS4.CDS_transcripts.fa_final	Meloidogyne_incognita.fasta_txt_final		Metazoa	Opisthokonts	Nematoda	Chromadorea	Tylenchida
Meloidogyne javanica	6303		Meloidogyne_javanica.fasta_txt_final		Metazoa	Opisthokonts	Nematoda	Chromadorea	Tylenchida
Meloidogyne paranaensis	189293		Meloidogyne_paranaensis.fasta_txt_final		Metazoa	Opisthokonts	Nematoda	Chromadorea	Tylenchida
Metarhizium acridum	92637		Metarhizium_acridum.fasta_txt_final		Fungi	Opisthokonts	Ascomycota	Sordariomycetes	Hypocreales
Metarhizium anisopliae	5530	Metarhizium_anisopliae.GCA_000739145.1.29.cds.all.fa_final			Fungi	Opisthokonts	Ascomycota	Sordariomycetes	Hypocreales
Metridium senile	6116		Metridium_senile.fasta_txt_final		Metazoa	Opisthokonts	Cnidaria	Anthozoa
Microbotryum violaceum	5272		Microbotryum_violaceum.fasta_txt_final		Fungi	Opisthokonts	Basidiomycota	Microbotryomycetes	Microbotryales
Milnesium tardigradum	46460		Milnesium_tardigradum.fasta_txt_final		Metazoa	Opisthokonts	Tardigrada	Eutardigrada	Apochela
Mimulus lewisii	69919		Mimulus_lewisii.fasta_txt_final		Plant	Archaeplastida	Embryophyta	Asterids	Lamiales
Misgurnus anguillicaudatus	75329		Misgurnus_anguillicaudatus.fasta_txt_final		Metazoa	Opisthokonts	Chordata	Actinopterygii	Teleostei
Mizuhopecten yessoensis	6573		Mizuhopecten_yessoensis.fasta_txt_final	Mizuhopecten_yessoensis.clean_final	Metazoa	Opisthokonts	Mollusca	Bivalvia	Pectinoida
Mnemiopsis leidyi	27923	Mnemiopsis_leidyi.GCA_000226015.1.27.cdna.all.fa.fasta_final	Mnemiopsis_leidyi.fasta_txt_final	Mnemiopsis_leidyi.clean_final	Metazoa	Opisthokonts	Ctenophora
Molgula tectiformis	30286		Molgula_tectiformis.fasta_txt_final		Metazoa	Opisthokonts	Tunicata	Ascidiacea	Stolidobranchia
Moniliophthora perniciosa	153609		Moniliophthora_perniciosa.fasta_txt_final		Fungi	Opisthokonts	Basidiomycota	Agaricomycetes	Agaricales
Monosiga ovata	81526		Monosiga_ovata.fasta_txt_final		Protist	Opisthokonts	Choanoflagellata
Morus indica	248361		Morus_indica.fasta_txt_final		Plant	Archaeplastida	Embryophyta	Rosids	Rosales
Mus musculus	10090	Mus_musculus.GRCm38.cdna.all.fa.fasta_final			Metazoa	Opisthokonts	Chordata	Mammalia	Rodentia
Mycosphaerella fijiensis	83344		Mycosphaerella_fijiensis.fasta_txt_final		Fungi	Opisthokonts	Ascomycota	Dothideomycetes	Capnodiales
Mytilus californianus	6549		Mytilus_californianus.fasta_txt_final	Mytilus_californianus.clean_final	Metazoa	Opisthokonts	Mollusca	Bivalvia	Mytiloida
Mytilus edulis	6550		Mytilus_edulis.fasta_txt_final	Mytilus_edulis.clean_final	Metazoa	Opisthokonts	Mollusca	Bivalvia	Mytiloida
Mytilus galloprovincialis	29158		Mytilus_galloprovincialis.fasta_txt_final	Mytilus_galloprovincialis.clean_final	Metazoa	Opisthokonts	Mollusca	Bivalvia	Mytiloida
Myzostoma cirriferum	124864		Myzostoma_cirriferum.fasta_txt_final		Metazoa	Opisthokonts	Myzostomida
Myzus ascalonicus	51993		Myzus_ascalonicus.fasta_txt_final		Metazoa	Opisthokonts	Arthropoda	Insecta	Hemiptera
Myzus persicae	13164		Myzus_persicae.fasta_txt_final	Myzus_persicae.clean_final	Metazoa	Opisthokonts	Arthropoda	Insecta	Hemiptera
Naegleria gruberi	5762	Naegleria_gruberi.GCA_000004985.1.29.cds.all.fa_final	Naegleria_gruberi.fasta_txt_final		Protist	Discicristates	Heterolobosea
Naja atra	8656		Naja_atra.fasta_txt_final		Metazoa	Opisthokonts	Arthropoda	Insecta	Lepidoptera
Nasonia vitripennis	7425	Nasonia_vitripennis.GCA_000002325.2.27.cdna.all.fa.fasta_final	Nasonia_vitripennis.fasta_txt_final	Nasonia_vitripennis.clean_final	Metazoa	Opisthokonts	Arthropoda	Insecta	Hymenoptera
Necator americanus	51031	necator_americanus.PRJNA72135.WBPS4.CDS_transcripts.fa_final	Necator_americanus.fasta_txt_final		Metazoa	Opisthokonts	Nematoda	Chromadorea	Rhabditida
Nematostella vectensis	45351	Nematostella_vectensis.GCA_000209225.1.27.cdna.all.fa.fasta_final	Nematostella_vectensis.fasta_txt_final	Nematostella_vectensis.clean_final	Metazoa	Opisthokonts	Cnidaria	Anthozoa
Neotyphodium lolii	73839		Neotyphodium_lolii.fasta_txt_final		Fungi	Opisthokonts	Ascomycota	Sordariomycetes	Hypocreales
Neurospora crassa	5141	Neurospora_crassa.ASM18292v1.29.cds.all.fa_final	Neurospora_crassa.fasta_txt_final		Fungi	Opisthokonts	Ascomycota	Sordariomycetes	Sordariales
Nicotiana sylvestris	4096		Nicotiana_sylvestris.fasta_txt_final		Plant	Archaeplastida	Embryophyta	Asterids	Solanales
Nicotiana tabacum	4097		Nicotiana_tabacum.fasta_txt_final		Plant	Archaeplastida	Embryophyta	Asterids	Solanales
Nilaparvata lugens	108931		Nilaparvata_lugens.fasta_txt_final	Nilaparvata_lugens.clean_final	Metazoa	Opisthokonts	Arthropoda	Insecta	Hemiptera
Nippostrongylus brasiliensis	27835	nippostrongylus_brasiliensis.PRJEB511.WBPS4.CDS_transcripts.fa_final	Nippostrongylus_brasiliensis.fasta_txt_final		Metazoa	Opisthokonts	Nematoda	Chromadorea	Rhabditida
Nitella hyalina	181804		Nitella_hyalina.fasta_txt_final		Plant	Archaeplastida	Charophyta		Charales
Onchocerca flexuosa	387005	onchocerca_flexuosa.PRJEB512.WBPS4.CDS_transcripts.fa_final	Onchocerca_flexuosa.fasta_txt_final		Metazoa	Opisthokonts	Nematoda	Chromadorea	Spirurida
Onchocerca volvulus	6282		Onchocerca_volvulus.fasta_txt_final		Metazoa	Opisthokonts	Nematoda	Chromadorea	Spirurida
Oncomelania hupensis	56141		Oncomelania_hupensis.fasta_txt_final		Metazoa	Opisthokonts	Mollusca	Gastropoda
Oncorhynchus kisutch	8019		Oncorhynchus_kisutch.fasta_txt_final		Metazoa	Opisthokonts	Chordata	Actinopterygii	Teleostei
Oncorhynchus mykiss	8022		Oncorhynchus_mykiss.fasta_txt_final		Metazoa	Opisthokonts	Chordata	Actinopterygii	Teleostei
Oncorhynchus nerka	8023		Oncorhynchus_nerka.fasta_txt_final		Metazoa	Opisthokonts	Chordata	Actinopterygii	Teleostei
Oncorhynchus tshawytscha	74940		Oncorhynchus_tshawytscha.fasta_txt_final		Metazoa	Opisthokonts	Chordata	Actinopterygii	Teleostei
Onthophagus taurus	166361		Onthophagus_taurus.fasta_txt_final		Metazoa	Opisthokonts	Arthropoda	Insecta	Coleoptera
Onychiurus arcticus	1071257		Onychiurus_arcticus.fasta_txt_final		Metazoa	Opisthokonts	Arthropoda	Collembola
Ophiostoma novo-ulmi	42373		Ophiostoma_novo-ulmi.fasta_txt_final		Fungi	Opisthokonts	Ascomycota	Sordariomycetes	Ophiostomatales
Ophryotrocha puerilis	169124		Ophryotrocha_puerilis.fasta_txt_final		Metazoa	Opisthokonts	Annelida	Polychaeta
Oreochromis niloticus	8128	Oreochromis_niloticus.Orenil1.0.cds.all.fa_final	Oreochromis_niloticus.fasta_txt_final		Metazoa	Opisthokonts	Chordata	Actinopterygii	Teleostei
Ornithorhynchus anatinus	9258	Ornithorhynchus_anatinus.OANA5.cds.all.fa_final	Ornithorhynchus_anatinus.fasta_txt_final		Metazoa	Opisthokonts	Chordata	Mammalia	Monotremata
Oryctolagus cuniculus	9986	Oryctolagus_cuniculus.OryCun2.0.cds.all.fa_final	Oryctolagus_cuniculus.fasta_txt_final		Metazoa	Opisthokonts	Chordata	Mammalia	Lagomorpha
Oryza longistaminata	4528		Oryza_longistaminata.fasta_txt_final		Plant	Archaeplastida	Embryophyta	Liliopsida	Poales
Oryza minuta	63629		Oryza_minuta.fasta_txt_final		Plant	Archaeplastida	Embryophyta	Liliopsida	Poales
Oryza officinalis	4535		Oryza_officinalis.fasta_txt_final		Plant	Archaeplastida	Embryophyta	Liliopsida	Poales
Oryza sativa	4530	Oryza_sativa.IRGSP-1.0.29.cds.all.fa_final	Oryza_sativa.fasta_txt_final		Plant	Archaeplastida	Embryophyta	Liliopsida	Poales
Oryzias latipes	8090	Oryzias_latipes.MEDAKA1.cds.all.fa_final	Oryzias_latipes.fasta_txt_final		Metazoa	Opisthokonts	Chordata	Actinopterygii	Teleostei
Osmerus mordax	8014		Osmerus_mordax.fasta_txt_final		Metazoa	Opisthokonts	Chordata	Actinopterygii	Teleostei
Osmunda lancea	90694		Osmunda_lancea.fasta_txt_final		Plant	Archaeplastida	Embryophyta	Polypodiidae	Osmundales
Ostertagia ostertagi	6317		Ostertagia_ostertagi.fasta_txt_final		Metazoa	Opisthokonts	Nematoda	Chromadorea	Rhabditida
Ostrinia nubilalis	29057		Ostrinia_nubilalis.fasta_txt_final		Metazoa	Opisthokonts	Arthropoda	Insecta	Lepidoptera
Ovis aries	9940	Ovis_aries.Oar_v3.1.cds.all.fa_final	Ovis_aries.fasta_txt_final		Metazoa	Opisthokonts	Chordata	Mammalia	Artiodactyla
Oxyrrhis marina	2969		Oxyrrhis_marina.fasta_txt_final		Protist	Alveolata	Dinobionta
Paeonia suffruticosa	45171		Paeonia_suffruticosa.fasta_txt_final		Plant	Archaeplastida	Embryophyta		Saxifragales
Pagrus major	143350		Pagrus_major.fasta_txt_final		Metazoa	Opisthokonts	Chordata	Actinopterygii	Teleostei
Pan troglodytes	9598	Pan_troglodytes.VEGA46.46.cdna.all.fa.fasta_final	Pan_troglodytes.fasta_txt_final		Metazoa	Opisthokonts	Chordata	Mammalia	Primates
Pan troglodytes verus	37012		Pan_troglodytes_verus.fasta_txt_final		Metazoa	Opisthokonts	Chordata	Mammalia	Primates
Panagrolaimus superbus	310955		Panagrolaimus_superbus.fasta_txt_final		Metazoa	Opisthokonts	Nematoda	Chromadorea	Rhabditida
Panicum virgatum	38727		Panicum_virgatum.fasta_txt_final		Plant	Archaeplastida	Embryophyta	Liliopsida	Poales
Papilio polytes	76194		Papilio_polytes.fasta_txt_final		Metazoa	Opisthokonts	Arthropoda	Insecta	Lepidoptera
Papilio xuthus	66420		Papilio_xuthus.fasta_txt_final		Metazoa	Opisthokonts	Arthropoda	Insecta	Lepidoptera
Papio anubis	9555		Papio_anubis.fasta_txt_final		Metazoa	Opisthokonts	Chordata	Mammalia	Primates
Paracentrotus lividus	7656		Paracentrotus_lividus.fasta_txt_final		Metazoa	Opisthokonts	Echinodermata	Echinoidea	Echinoida
Paracercomonas marina	372086		Paracercomonas_marina.fasta_txt_final		Protist	Rhizaria	Cercozoa
Paracoccidioides brasiliensis	121759		Paracoccidioides_brasiliensis.fasta_txt_final		Fungi	Opisthokonts	Ascomycota	Eurotiomycetes	Onygenales
Paralichthys olivaceus	8255		Paralichthys_olivaceus.fasta_txt_final		Metazoa	Opisthokonts	Chordata	Actinopterygii	Teleostei
Paramecium tetraurelia	5888	Paramecium_tetraurelia.GCA_000165425.1.29.cds.all.fa_final	Paramecium_tetraurelia.fasta_txt_final		Protist	Alveolata	Ciliophora	Oligohymenophorea	Peniculida
Parasteatoda tepidariorum	114398		Parasteatoda_tepidariorum.fasta_txt_final		Metazoa	Opisthokonts	Arthropoda	Arachnida
Parastrongyloides trichosuri	131310	parastrongyloides_trichosuri.PRJEB515.WBPS4.CDS_transcripts.fa_final	Parastrongyloides_trichosuri.fasta_txt_final		Metazoa	Opisthokonts	Nematoda	Chromadorea	Rhabditida
Pavlova lutheri	2832		Pavlova_lutheri.fasta_txt_final		Plant	Haptobionta	Haptobionta
Pemphigus spyrothecae	120009		Pemphigus_spyrothecae.fasta_txt_final		Metazoa	Opisthokonts	Arthropoda	Insecta	Hemiptera
Penaeus monodon	6687		Penaeus_monodon.fasta_txt_final		Metazoa	Opisthokonts	Arthropoda	Malacostraca	Decapoda
Perca flavescens	8167		Perca_flavescens.fasta_txt_final		Metazoa	Opisthokonts	Chordata	Actinopterygii	Teleostei
Peregrinus maidis	222432		Peregrinus_maidis.fasta_txt_final		Metazoa	Opisthokonts	Arthropoda	Insecta	Hemiptera
Peromyscus maniculatus bairdii	230844		Peromyscus_maniculatus_bairdii.fasta_txt_final		Metazoa	Opisthokonts	Chordata	Mammalia	Rodentia
Peromyscus polionotus subgriseus	369710		Peromyscus_polionotus_subgriseus.fasta_txt_final		Metazoa	Opisthokonts	Chordata	Mammalia	Rodentia
Persea americana	3435		Persea_americana.fasta_txt_final		Plant	Archaeplastida	Embryophyta		Laurales
Petrolisthes cinctipes	88211		Petrolisthes_cinctipes.fasta_txt_final		Metazoa	Opisthokonts	Arthropoda	Malacostraca	Decapoda
Petromyzon marinus	7757	Petromyzon_marinus.Pmarinus_7.0.cds.all.fa_final	Petromyzon_marinus.fasta_txt_final		Metazoa	Opisthokonts	Chordata	Cephalaspidomorphi	Petromyzontiformes
Phakopsora pachyrhizi	170000		Phakopsora_pachyrhizi.fasta_txt_final		Fungi	Opisthokonts	Basidiomycota	Pucciniomycetes	Pucciniales
Phanerochaete carnosa	231932		Phanerochaete_carnosa.fasta_txt_final		Fungi	Opisthokonts	Basidiomycota	Agaricomycetes	Polyporales
Phanerochaete chrysosporium	5306		Phanerochaete_chrysosporium.fasta_txt_final		Fungi	Opisthokonts	Basidiomycota	Agaricomycetes	Polyporales
Phaseolus coccineus	3886		Phaseolus_coccineus.fasta_txt_final		Plant	Archaeplastida	Embryophyta	Rosids	Fabales
Philodryas olfersii	120305		Philodryas_olfersii.fasta_txt_final	Philodryas_olfersii.clean_final	Metazoa	Opisthokonts	Chordata	Reptilia	Squamata
Phlebotomus perniciosus	13204		Phlebotomus_perniciosus.fasta_txt_final		Metazoa	Opisthokonts	Arthropoda	Insecta	Diptera
Phycomyces blakesleeanus	4837		Phycomyces_blakesleeanus.fasta_txt_final		Fungi	Opisthokonts	Mucoromycotina		Mucorales
Physcomitrella patens	3218	Physcomitrella_patens.ASM242v1.29.cds.all.fa_final	Physcomitrella_patens.fasta_txt_final		Plant	Archaeplastida	Bryophyta	Bryopsida	Funariales
Picea abies	3329		Picea_abies.fasta_txt_final		Plant	Archaeplastida	Embryophyta	Pinidae	Pinales
Picea glauca	3330		Picea_glauca.fasta_txt_final		Plant	Archaeplastida	Embryophyta	Pinidae	Pinales
Picea mariana	3335		Picea_mariana.fasta_txt_final		Plant	Archaeplastida	Embryophyta	Pinidae	Pinales
Picea sitchensis	3332		Picea_sitchensis.fasta_txt_final		Plant	Archaeplastida	Embryophyta	Pinidae	Pinales
Pichia stipitis	4924		Pichia_stipitis.fasta_txt_final		Fungi	Opisthokonts	Ascomycota	Saccharomycetes	Saccharomycetales
Pimephales promelas	90988		Pimephales_promelas.fasta_txt_final		Metazoa	Opisthokonts	Chordata	Actinopterygii	Teleostei
Pinctada fucata	50426		Pinctada_fucata.fasta_txt_final		Metazoa	Opisthokonts	Mollusca	Bivalvia	Pterioida
Pinctada martensi	206411		Pinctada_martensi.fasta_txt_final	Pinctada_martensii.clean_final	Metazoa	Opisthokonts	Mollusca	Bivalvia	Pterioida
Pinctada maxima	104660		Pinctada_maxima.fasta_txt_final		Metazoa	Opisthokonts	Mollusca	Bivalvia	Pterioida
Pinus banksiana	3353		Pinus_banksiana.fasta_txt_final		Plant	Archaeplastida	Embryophyta	Pinidae	Pinales
Pinus contorta	3339		Pinus_contorta.fasta_txt_final		Plant	Archaeplastida	Embryophyta	Pinidae	Pinales
Pinus densiflora	77912		Pinus_densiflora.fasta_txt_final		Plant	Archaeplastida	Embryophyta	Pinidae	Pinales
Pinus pinaster	71647		Pinus_pinaster.fasta_txt_final		Plant	Archaeplastida	Embryophyta	Pinidae	Pinales
Pinus radiata	3347		Pinus_radiata.fasta_txt_final		Plant	Archaeplastida	Embryophyta	Pinidae	Pinales
Pinus sylvestris	3349		Pinus_sylvestris.fasta_txt_final		Plant	Archaeplastida	Embryophyta	Pinidae	Pinales
Pinus taeda	3352		Pinus_taeda.fasta_txt_final		Plant	Archaeplastida	Embryophyta	Pinidae	Pinales
Pinus thunbergii	3350		Pinus_thunbergii.fasta_txt_final		Plant	Archaeplastida	Embryophyta	Pinidae	Pinales
Pissodes strobi	49927		Pissodes_strobi.fasta_txt_final		Metazoa	Opisthokonts	Arthropoda	Insecta	Coleoptera
Plasmodium berghei	5821		Plasmodium_berghei.fasta_txt_final		Protist	Alveolata	Apicomplexa
Plasmodium falciparum	5833	Plasmodium_falciparum.ASM276v1.29.cds.all.fa_final	Plasmodium_falciparum.fasta_txt_final		Protist	Alveolata	Apicomplexa
Plasmodium falciparum 3D7	36329		Plasmodium_falciparum_3D7.fasta_txt_final		Protist	Alveolata	Apicomplexa
Plasmodium vivax	5855		Plasmodium_vivax.fasta_txt_final		Protist	Alveolata	Apicomplexa
Plasmodium yoelii	5861		Plasmodium_yoelii.fasta_txt_final		Protist	Alveolata	Apicomplexa
Platichthys flesus	8260		Platichthys_flesus.fasta_txt_final		Metazoa	Opisthokonts	Chordata	Actinopterygii	Teleostei
Pleurobrachia pileus	140457		Pleurobrachia_pileus.fasta_txt_final	Pleurobrachi_pileus.clean_final	Metazoa	Opisthokonts	Ctenophora
Pleuronectes platessa	8262		Pleuronectes_platessa.fasta_txt_final		Metazoa	Opisthokonts	Chordata	Actinopterygii	Teleostei
Plutella xylostella	51655		Plutella_xylostella.fasta_txt_final		Metazoa	Opisthokonts	Arthropoda	Insecta	Lepidoptera
Pneumocystis carinii	4754		Pneumocystis_carinii.fasta_txt_final		Fungi	Opisthokonts	Ascomycota	Pneumocystidomycetes	Pneumocystidales
Podocoryne carnea	6096		Podocoryne_carnea.fasta_txt_final		Metazoa	Opisthokonts	Cnidaria	Hydrozoa
Podospora anserina	5145		Podospora_anserina.fasta_txt_final		Fungi	Opisthokonts	Ascomycota	Sordariomycetes	Sordariales
Poecilia reticulata	8081		Poecilia_reticulata.fasta_txt_final		Metazoa	Opisthokonts	Chordata	Actinopterygii	Teleostei
Pollicipes pollicipes	41117		Pollicipes_pollicipes.fasta_txt_final		Metazoa	Opisthokonts	Arthropoda	Maxillopoda	Pedunculata
Polygonum minus	488003		Polygonum_minus.fasta_txt_final		Plant	Archaeplastida	Embryophyta		Caryophyllales
Polypedilum vanderplanki	319348		Polypedilum_vanderplanki.fasta_txt_final		Metazoa	Opisthokonts	Arthropoda	Insecta	Diptera
Pongo abelii	9601		Pongo_abelii.fasta_txt_final		Metazoa	Opisthokonts	Chordata	Mammalia	Primates
Populus deltoides	3696		Populus_deltoides.fasta_txt_final		Plant	Archaeplastida	Embryophyta	Rosids	Malpighiales
Populus euphratica	75702		Populus_euphratica.fasta_txt_final		Plant	Archaeplastida	Embryophyta	Rosids	Malpighiales
Populus tremula	113636		Populus_tremula.fasta_txt_final		Plant	Archaeplastida	Embryophyta	Rosids	Malpighiales
Populus tremuloides	3693		Populus_tremuloides.fasta_txt_final		Plant	Archaeplastida	Embryophyta	Rosids	Malpighiales
Porphyra yezoensis	2788		Porphyra_yezoensis.fasta_txt_final		Plant	Archaeplastida	Rhodobionta	Bangiophyceae	Bangiales
Postia placenta	104341	Postia_placenta_mad_698_r.GCA_000006255.1.29.cds.all.fa_final	Postia_placenta.fasta_txt_final		Fungi	Opisthokonts	Basidiomycota	Agaricomycetes	Polyporales
Pristionchus pacificus	54126	Pristionchus_pacificus.P_pacificus-5.0.27.cdna.all.fa.fasta_final	Pristionchus_pacificus.fasta_txt_final		Metazoa	Opisthokonts	Nematoda	Chromadorea	Diplogasterida
Prunus armeniaca	36596		Prunus_armeniaca.fasta_txt_final		Plant	Archaeplastida	Embryophyta	Rosids	Rosales
Prunus persica	3760	Prunus_persica.GCA_000346465.1.29.cds.all.fa_final	Prunus_persica.fasta_txt_final		Plant	Archaeplastida	Embryophyta	Rosids	Rosales
Prymnesium parvum	97485		Prymnesium_parvum.fasta_txt_final		Protist	Haptobionta	Haptobionta
Psetta maxima	52904		Psetta_maxima.fasta_txt_final		Metazoa	Opisthokonts	Chordata	Actinopterygii	Teleostei
Pteridium aquilinum	32101		Pteridium_aquilinum.fasta_txt_final		Plant	Archaeplastida	Embryophyta	Polypodiidae	Polypodiales
Puccinia graminis	5297	Puccinia_graminis.ASM14992v1.29.cds.all.fa_final			Fungi	Opisthokonts	Basidiomycota	Pucciniomycetes	Pucciniales
Quercus petraea	38865		Quercus_petraea.fasta_txt_final		Plant	Archaeplastida	Embryophyta	Rosids	Fagales
Quercus robur	38942		Quercus_robur.fasta_txt_final		Plant	Archaeplastida	Embryophyta	Rosids	Fagales
Quercus suber	58331		Quercus_suber.fasta_txt_final		Plant	Archaeplastida	Embryophyta	Rosids	Fagales
Radopholus similis	46012		Radopholus_similis.fasta_txt_final		Metazoa	Opisthokonts	Nematoda	Chromadorea	Tylenchida
Raphanus sativus	3726		Raphanus_sativus.fasta_txt_final		Plant	Archaeplastida	Embryophyta	Rosids	Brassicales
Rattus norvegicus	10116		Rattus_norvegicus.fasta_txt_final		Metazoa	Opisthokonts	Chordata	Mammalia	Rodentia
Reclinomonas americana	48483		Reclinomonas_americana.fasta_txt_final		Protist	Excavata	Jakobida
Reticulitermes flavipes	36989		Reticulitermes_flavipes.fasta_txt_final	Reticulitermes_flavipes.clean_final	Metazoa	Opisthokonts	Arthropoda	Insecta	Isoptera
Rhipicephalus appendiculatus	34631		Rhipicephalus_appendiculatus.fasta_txt_final	Rhipicephalus_appendiculatus.clean_final	Metazoa	Opisthokonts	Arthropoda	Arachnida
Rhipicephalus microplus	6941		Rhipicephalus_microplus.fasta_txt_final		Metazoa	Opisthokonts	Arthropoda	Arachnida
Rhizopus oryzae	64495		Rhizopus_oryzae.fasta_txt_final		Fungi	Opisthokonts	Mucoromycotina		Mucorales
Rhodnius prolixus	13249	Rhodnius_prolixus.RproC1.29.cds.all.fa_final	Rhodnius_prolixus.fasta_txt_final	Rhodnius_prolixus.clean_final	Metazoa	Opisthokonts	Arthropoda	Insecta	Hemiptera
Rhopalosiphum maidis	43146		Rhopalosiphum_maidis.fasta_txt_final		Metazoa	Opisthokonts	Arthropoda	Insecta	Hemiptera
Rhopalosiphum padi	40932		Rhopalosiphum_padi.fasta_txt_final		Metazoa	Opisthokonts	Arthropoda	Insecta	Hemiptera
Rhynchosciara americana	7186		Rhynchosciara_americana.fasta_txt_final		Metazoa	Opisthokonts	Arthropoda	Insecta	Diptera
Rutilus rutilus	48668		Rutilus_rutilus.fasta_txt_final		Metazoa	Opisthokonts	Chordata	Actinopterygii	Teleostei
Saccharomyces cerevisiae	4932	Saccharomyces_cerevisiae.R64-1-1.29.cds.all.fa_final	Saccharomyces_cerevisiae.fasta_txt_final		Fungi	Opisthokonts	Ascomycota	Saccharomycetes	Saccharomycetales
Saccharomyces pastorianus	27292		Saccharomyces_pastorianus.fasta_txt_final		Fungi	Opisthokonts	Ascomycota	Saccharomycetes	Saccharomycetales
Saccoglossus kowalevskii	10224		Saccoglossus_kowalevskii.fasta_txt_final		Metazoa	Opisthokonts	Hemichordata
Salmo salar	8030		Salmo_salar.fasta_txt_final		Metazoa	Opisthokonts	Chordata	Actinopterygii	Teleostei
Samia cynthia ricini	63990		Samia_cynthia_ricini.fasta_txt_final		Metazoa	Opisthokonts	Arthropoda	Insecta	Lepidoptera
Sanguinaria canadensis	3472		Sanguinaria_canadensis.fasta_txt_final		Plant	Archaeplastida	Embryophyta		Ranunculales
Sarcocapnos crassifolia	185659		Sarcocapnos_crassifolia.fasta_txt_final		Plant	Archaeplastida	Embryophyta		Ranunculales
Sarcocystis neurona	42890		Sarcocystis_neurona.fasta_txt_final		Protist	Alveolata	Apicomplexa
Schistocerca gregaria	7010		Schistocerca_gregaria.fasta_txt_final		Metazoa	Opisthokonts	Arthropoda	Insecta	Orthoptera
Schistosoma japonicum	6182	schistosoma_japonicum.PRJEA34885.WBPS4.CDS_transcripts.fa_final	Schistosoma_japonicum.fasta_txt_final		Metazoa	Opisthokonts	Platyhelminthes	Trematoda	Strigeidida
Schistosoma mansoni	6183	schistosoma_mansoni.PRJEA36577.WBPS4.CDS_transcripts.fa_final	Schistosoma_mansoni.fasta_txt_final		Metazoa	Opisthokonts	Platyhelminthes	Trematoda	Strigeidida
Schizosaccharomyces pombe	4896	Schizosaccharomyces_pombe.ASM294v2.29.cds.all.fa_final	Schizosaccharomyces_pombe.fasta_txt_final		Fungi	Opisthokonts	Ascomycota	Schizosaccharomycetes	Schizosaccharomycetales
Schmidtea mediterranea	79327	schmidtea_mediterranea.PRJNA12585.WBPS4.CDS_transcripts.fa_final	Schmidtea_mediterranea.fasta_txt_final		Metazoa	Opisthokonts	Platyhelminthes	Turbellaria	Tricladida
Scophthalmus maximus	52904		Scophthalmus_maximus.fasta_txt_final		Metazoa	Opisthokonts	Chordata	Actinopterygii	Teleostei
Sebastes caurinus	72063		Sebastes_caurinus.fasta_txt_final		Metazoa	Opisthokonts	Chordata	Actinopterygii	Teleostei
Selaginella lepidophylla	59777		Selaginella_lepidophylla.fasta_txt_final		Plant	Archaeplastida	Embryophyta	Lycopodiidae	Selaginellales
Selaginella moellendorffii	88036	Selaginella_moellendorffii.v1.0.29.cds.all.fa_final	Selaginella_moellendorffii.fasta_txt_final		Plant	Archaeplastida	Embryophyta	Lycopodiidae	Selaginellales
Setaria italica	4555	Setaria_italica.JGIv2.0.27.cds.all.fa_final	Setaria_italica.fasta_txt_final		Plant	Archaeplastida	Embryophyta	Liliopsida	Poales
Silene latifolia	37657		Silene_latifolia.fasta_txt_final		Plant	Archaeplastida	Embryophyta		Caryophyllales
Solanum chacoense	4108		Solanum_chacoense.fasta_txt_final		Plant	Archaeplastida	Embryophyta	Asterids	Solanales
Solanum lycopersicum	4081	Solanum_lycopersicum.GCA_000188115.2.29.cds.all.fa_final	Solanum_lycopersicum.fasta_txt_final		Plant	Archaeplastida	Embryophyta	Asterids	Solanales
Solanum melongena	4111		Solanum_melongena.fasta_txt_final		Plant	Archaeplastida	Embryophyta	Asterids	Solanales
Solanum pennellii	28526		Solanum_pennellii.fasta_txt_final		Plant	Archaeplastida	Embryophyta	Asterids	Solanales
Solanum tuberosum	4113	Solanum_tuberosum.3.0.29.cds.all.fa_final	Solanum_tuberosum.fasta_txt_final		Plant	Archaeplastida	Embryophyta	Asterids	Solanales
Solea senegalensis	28829		Solea_senegalensis.fasta_txt_final		Metazoa	Opisthokonts	Chordata	Actinopterygii	Teleostei
Solenopsis invicta	13686	Solenopsis_invicta.GCA_000188075.1.27.cdna.all.fa.fasta_final	Solenopsis_invicta.fasta_txt_final	Solenopsis_invicta.clean_final	Metazoa	Opisthokonts	Arthropoda	Insecta	Hymenoptera
Spalax galili	1026970		Spalax_galili.fasta_txt_final		Metazoa	Opisthokonts	Chordata	Mammalia	Rodentia
Sparus aurata	8175		Sparus_aurata.fasta_txt_final		Metazoa	Opisthokonts	Chordata	Actinopterygii	Teleostei
Spermophilus lateralis	76772		Spermophilus_lateralis.fasta_txt_final		Metazoa	Opisthokonts	Chordata	Mammalia	Rodentia
Spirogyra pratensis	332123		Spirogyra_pratensis.fasta_txt_final		Plant	Archaeplastida	Zygnemophyceae
Spodoptera littoralis	7109		Spodoptera_littoralis.fasta_txt_final		Metazoa	Opisthokonts	Arthropoda	Insecta	Lepidoptera
Spodoptera litura	69820		Spodoptera_litura.fasta_txt_final		Metazoa	Opisthokonts	Arthropoda	Insecta	Lepidoptera
Steinernema carpocapsae	34508	steinernema_carpocapsae.PRJNA202318.WBPS4.CDS_transcripts.fa_final	Steinernema_carpocapsae.fasta_txt_final		Metazoa	Opisthokonts	Nematoda	Chromadorea	Rhabditida
Sterkiella histriomuscorum	94289		Sterkiella_histriomuscorum.fasta_txt_final		Protist	Alveolata	Ciliophora	Spirotrichea	Sporadotrichida
Strigamia maritima	126957	Strigamia_maritima.Smar1.29.cds.all.fa_final			Metazoa	Opisthokonts	Arthropoda	Chilopoda
Striga hermonthica	68872		Striga_hermonthica.fasta_txt_final		Plant	Archaeplastida	Embryophyta	Asterids	Lamiales
Strongylocentrotus purpuratus	7668	Strongylocentrotus_purpuratus.GCA_000002235.2.27.cdna.abinitio.fa.fasta_final	Strongylocentrotus_purpuratus.fasta_txt_final	Strongylocentrotus_purpuratus.clean_final	Metazoa	Opisthokonts	Echinodermata	Echinoidea	Echinoida
Suberites domuncula	55567		Suberites_domuncula.fasta_txt_final		Metazoa	Opisthokonts	Porifera
Suidasia medanensis	223625		Suidasia_medanensis.fasta_txt_final	Suidasia_medanensis.clean_final	Metazoa	Opisthokonts	Arthropoda	Arachnida
Suillus luteus	5384	Suillus_luteus_uh_slu_lm8_n1.GCA_000827255.1.29.cds.all.fa_final	Suillus_luteus.fasta_txt_final		Fungi	Opisthokonts	Basidiomycota	Agaricomycetes	Boletales
Sus scrofa	9823		Sus_scrofa.fasta_txt_final		Metazoa	Opisthokonts	Chordata	Mammalia	Artiodactyla
Taenia solium	6204	taenia_solium.PRJNA170813.WBPS4.CDS_transcripts.fa_final	Taenia_solium.fasta_txt_final		Metazoa	Opisthokonts	Platyhelminthes	Cestoda	Cyclophyllidea
Taeniopygia guttata	59729	Taeniopygia_guttata.taeGut3.2.4.cds.all.fa_final	Taeniopygia_guttata.fasta_txt_final		Metazoa	Opisthokonts	Chordata	Aves	Passeriformes
Tamarix androssowii	189785		Tamarix_androssowii.fasta_txt_final		Plant	Archaeplastida	Embryophyta		Caryophyllales
Taphrina deformans	5011		Taphrina_deformans.fasta_txt_final		Fungi	Opisthokonts	Ascomycota	Taphrinomycetes	Taphrinales
Taraxacum kok-saghyz	333970		Taraxacum_kok-saghyz.fasta_txt_final		Plant	Archaeplastida	Embryophyta	Asterids	Asterales
Taraxacum officinale	50225		Taraxacum_officinale.fasta_txt_final		Plant	Archaeplastida	Embryophyta	Asterids	Asterales
Tegillarca granosa	220873		Tegillarca_granosa.fasta_txt_final		Metazoa	Opisthokonts	Mollusca	Bivalvia	Arcoida
Tetrahymena thermophila	5911	Tetrahymena_thermophila.JCVI-TTA1-2.2.29.cds.all.fa_final	Tetrahymena_thermophila.fasta_txt_final		Protist	Alveolata	Ciliophora	Oligohymenophorea	Hymenostomatida
Tetranychus urticae	32264	Tetranychus_urticae.GCA_000239435.1.27.cdna.all.fa.fasta_final	Tetranychus_urticae.fasta_txt_final		Metazoa	Opisthokonts	Arthropoda	Arachnida
Theileria annulata	5874	Theileria_annulata.GCA_000003225.1.29.cds.all.fa_final	Theileria_annulata.fasta_txt_final		Protist	Alveolata	Apicomplexa
Theileria orientalis	68886	Theileria_orientalis_strain_shintoku.GCA_000740895.1.29.cds.all.fa_final	Theileria_orientalis.fasta_txt_final		Protist	Alveolata	Apicomplexa
Theileria parva	5875	Theileria_parva.GCA_000165365.1.29.cds.all.fa_final	Theileria_parva.fasta_txt_final		Protist	Alveolata	Apicomplexa
Thellungiella halophila	98038		Thellungiella_halophila.fasta_txt_final		Plant	Archaeplastida	Embryophyta	Rosids	Brassicales
Thlaspi caerulescens	107243		Thlaspi_caerulescens.fasta_txt_final		Plant	Archaeplastida	Embryophyta	Rosids	Brassicales
Thunnus thynnus	8237		Thunnus_thynnus.fasta_txt_final		Metazoa	Opisthokonts	Chordata	Actinopterygii	Teleostei
Thymallus thymallus	36185		Thymallus_thymallus.fasta_txt_final		Metazoa	Opisthokonts	Chordata	Actinopterygii	Teleostei
Tigriopus californicus	6832		Tigriopus_californicus.fasta_txt_final		Metazoa	Opisthokonts	Arthropoda	Maxillopoda	Harpacticoida
Torpedo californica	7787		Torpedo_californica.fasta_txt_final		Metazoa	Opisthokonts	Chordata	Chondrichthyes	Torpediniformes
Toxoplasma gondii	5811	Toxoplasma_gondii.ToxoDB-7.1.29.cds.all.fa_final	Toxoplasma_gondii.fasta_txt_final		Protist	Alveolata	Apicomplexa
Toxoptera citricida	223852		Toxoptera_citricida.fasta_txt_final	Toxoptera_citricida.clean_final	Metazoa	Opisthokonts	Arthropoda	Insecta	Hemiptera
Trachemys scripta	34903		Trachemys_scripta.fasta_txt_final		Metazoa	Opisthokonts	Chordata	Reptilia	Testudines
Tremella mesenterica	5217		Tremella_mesenterica.fasta_txt_final		Fungi	Opisthokonts	Basidiomycota	Tremellomycetes	Tremellales
Triatoma brasiliensis	65344		Triatoma_brasiliensis.fasta_txt_final	Triatoma_brasiliensis.clean_final	Metazoa	Opisthokonts	Arthropoda	Insecta	Hemiptera
Triatoma matogrossensis	162370		Triatoma_matogrossensis.fasta_txt_final		Metazoa	Opisthokonts	Arthropoda	Insecta	Hemiptera
Tribolium castaneum	7070	Tribolium_castaneum.Tcas3.29.cds.all.fa_final	Tribolium_castaneum.fasta_txt_final		Metazoa	Opisthokonts	Arthropoda	Insecta	Coleoptera
Trichinella pseudospiralis	6337		Trichinella_pseudospiralis.fasta_txt_final		Metazoa	Opisthokonts	Nematoda	Enoplea	Trichocephalida
Trichinella spiralis	6334	trichinella_spiralis.PRJNA12603.WBPS4.CDS_transcripts.fa_final	Trichinella_spiralis.fasta_txt_final		Metazoa	Opisthokonts	Nematoda	Enoplea	Trichocephalida
Trichoderma atroviride	63577	Trichoderma_atroviride_imi_206040.GCA_000171015.2.29.cds.all.fa_final	Trichoderma_atroviride.fasta_txt_final		Fungi	Opisthokonts	Ascomycota	Sordariomycetes	Hypocreales
Trichoplax adhaerens	10228	Trichoplax_adhaerens.ASM15027v1.27.cdna.all.fa.fasta_final	Trichoplax_adhaerens.fasta_txt_final	Trichoplax_adhaerens.clean_final	Metazoa	Opisthokonts	Placozoa
Trichosurus vulpecula	9337		Trichosurus_vulpecula.fasta_txt_final		Metazoa	Opisthokonts	Chordata	Mammalia	Diprotodontia
Trichuris muris	70415	trichuris_muris.PRJEB126.WBPS4.CDS_transcripts.fa_final	Trichuris_muris.fasta_txt_final		Metazoa	Opisthokonts	Nematoda	Enoplea	Trichocephalida
Trichuris vulpis	219738		Trichuris_vulpis.fasta_txt_final		Metazoa	Opisthokonts	Nematoda	Enoplea	Trichocephalida
Trifolium repens	3899		Trifolium_repens.fasta_txt_final		Plant	Archaeplastida	Embryophyta	Rosids	Fabales
Triops cancriformis	194544		Triops_cancriformis.fasta_txt_final		Metazoa	Opisthokonts	Arthropoda	Branchiopoda	Notostraca
Triticum aestivum	4565	Triticum_aestivum.IWGSC1.0+popseq.29.cds.all.fa_final	Triticum_aestivum.fasta_txt_final		Plant	Archaeplastida	Embryophyta	Liliopsida	Poales
Tritonia diomedea	70853		Tritonia_diomedea.fasta_txt_final		Metazoa	Opisthokonts	Mollusca	Gastropoda
Tritrichomonas foetus	1144522		Tritrichomonas_foetus.fasta_txt_final		Protist	Excavata	Parabasalia
Trypanosoma brucei	5691	Trypanosoma_brucei.TryBru_Apr2005_chr11.29.cds.all.fa_final	Trypanosoma_brucei.fasta_txt_final		Protist	Discicristates	Euglenozoa
Trypanosoma cruzi	5693	Trypanosoma_cruzi.GCA_000209065.1.29.cds.all.fa_final	Trypanosoma_cruzi.fasta_txt_final		Protist	Discicristates	Euglenozoa
Trypanosoma rangeli	5698		Trypanosoma_rangeli.fasta_txt_final		Protist	Discicristates	Euglenozoa
Tuber borchii	42251		Tuber_borchii.fasta_txt_final		Fungi	Opisthokonts	Ascomycota	Pezizomycetes	Pezizales
Tuber melanosporum	39416	Tuber_melanosporum.ASM15164v1.29.cds.all.fa_final	Tuber_melanosporum.fasta_txt_final		Fungi	Opisthokonts	Ascomycota	Pezizomycetes	Pezizales
Tubifex tubifex	6386		Tubifex_tubifex.fasta_txt_final	Tubifex_tubifex.clean_final	Metazoa	Opisthokonts	Annelida	Clitellata
Tursiops truncatus	9739	Tursiops_truncatus.turTru1.cds.all.fa_final	Tursiops_truncatus.fasta_txt_final		Metazoa	Opisthokonts	Chordata	Mammalia	Cetacea
Ulva prolifera	3117		Ulva_prolifera.fasta_txt_final		Plant	Archaeplastida	Chlorophyta	Ulvophyceae
Uncinocarpus reesii	33188	Uncinocarpus_reesii_1704.GCA_000003515.2.29.cds.all.fa_final			Fungi	Opisthokonts	Ascomycota	Eurotiomycetes	Onygenales
Urochloa brizantha	240448		Urochloa_brizantha.fasta_txt_final		Plant	Archaeplastida	Embryophyta	Liliopsida	Poales
Uromyces appendiculatus	5264		Uromyces_appendiculatus.fasta_txt_final		Fungi	Opisthokonts	Basidiomycota	Pucciniomycetes	Pucciniales
Ursus americanus	9643		Ursus_americanus.fasta_txt_final		Metazoa	Opisthokonts	Chordata	Mammalia	Carnivora
Vespula squamosa	30214		Vespula_squamosa.fasta_txt_final		Metazoa	Opisthokonts	Arthropoda	Insecta	Hymenoptera
Vigna unguiculata	3917		Vigna_unguiculata.fasta_txt_final		Plant	Archaeplastida	Embryophyta	Rosids	Fabales
Vitis vinifera	29760	Vitis_vinifera.IGGP_12x.29.cds.all.fa_final	Vitis_vinifera.fasta_txt_final		Plant	Archaeplastida	Embryophyta	Rosids	Vitales
Wrightia tinctoria	653463		Wrightia_tinctoria.fasta_txt_final		Plant	Archaeplastida	Embryophyta	Asterids	Gentianales
Wuchereria bancrofti	6293	wuchereria_bancrofti.PRJEB536.WBPS4.CDS_transcripts.fa_final	Wuchereria_bancrofti.fasta_txt_final		Metazoa	Opisthokonts	Nematoda	Chromadorea	Spirurida
Xenopus laevis	8355		Xenopus_laevis.fasta_txt_final		Metazoa	Opisthokonts	Chordata	Amphibia	Anura
Xenopus tropicalis	8364	Xenopus_tropicalis.JGI_4.2.cds.all.fa_final	Xenopus_tropicalis.fasta_txt_final		Metazoa	Opisthokonts	Chordata	Amphibia	Anura
Yarrowia lipolytica	4952	Yarrowia_lipolytica.GCA_000002525.1.29.cds.all.fa_final	Yarrowia_lipolytica.fasta_txt_final		Fungi	Opisthokonts	Ascomycota	Saccharomycetes	Saccharomycetales
Zamia fischeri	34342		Zamia_fischeri.fasta_txt_final		Plant	Archaeplastida	Embryophyta	Cycadidae	Cycadales
Zantedeschia aethiopica	69721		Zantedeschia_aethiopica.fasta_txt_final		Plant	Archaeplastida	Embryophyta	Liliopsida	Alismatales
Zea mays	4577	Zea_mays.AGPv3.29.cds.all.fa_final	Zea_mays.fasta_txt_final		Plant	Archaeplastida	Embryophyta	Liliopsida	Poales
Zootermopsis nevadensis	136037	Zootermopsis_nevadensis.GCA_000696155.1.27.cdna.all.fa.fasta_final			Metazoa	Opisthokonts	Arthropoda	Insecta	Isoptera
Zostera marina	29655		Zostera_marina.fasta_txt_final		Plant	Archaeplastida	Embryophyta	Liliopsida	Alismatales
Zostera noltii	55326		Zostera_noltii.fasta_txt_final		Plant	Archaeplastida	Embryophyta	Liliopsida	Alismatales
