# Supplementary material for: Universality of the DNA methylation codes in Eucaryotes
Source: Sci Rep. 2019 Jan 17;9:173. doi: 10.1038/s41598-018-37407-8 (PMC6336885; doi:10.1038/s41598-018-37407-8)
Supplement: Supplementary file 7 — Supplementary file 6 [file 41598_2018_37407_MOESM7_ESM.zip › Cluster_scripts/prep.r]

# Prepare data and set global variables for multi-species analysis
# Ingo Bulla
# 14 Mar 2016
 
# set user
user <- "i"
if (user == "i") {
  SVN.DIR <- Sys.getenv("EIGHT_SVN_DIR")
  setwd(paste(SVN.DIR, "/dna_methylation/Galaxy/Cluster", sep = ""))
} 

# load packages and code
require(xlsx)
require(plotrix)
require(dendextend)
source("Kernel function form.R")

db <- "Genome"

# set constants
NM.COL.NAME <- "Modes..close.modes.excluded."   # name of the column containing the number of modes
NM.SAME.COL.NAME <- "X..of.samples.with.same.NM"
NM.MORE.COL.NAME <- "X..of.samples.with.more.NM"
NM.LESS.COL.NAME <- "X..of.samples.with.less.NM"
SK.COL.NAME <- "Absolute.Q50.mode.skewness"   # name of the column containing the skewness version used for the analysis

leg.col <- c("cornflowerblue", "blue", "plum3", "purple", "green", 
             "darkolivegreen3", "darkgreen", "brown4", "gold4", "cyan", 
             "red", "gold", "darkorange2", "darkgray")
leg.lab <- c("Diptera (O)", "Non-Diptera Arthropoda (O)", "Aves (O)", "Non-Aves Chordata (O)", "Spirurida (O)", 
             "Tylenchida (O)", "Other Nematoda (O)", "Ascomycota (O)", "Platyhelminthes (O)", "other Opisthokonts", 
             "Alveolata", "Archaeplastida", "Discicristates", "other kingdoms")


# create data frame containing the quantities related to the CpGo/e ratios as well as the taxonomic classification of a species and the color representing the taxonomy
dat <- list()
qnt <- read.csv(DATA_DESCRIPTIVES)
boot <- read.csv(KDE_BOOTSTRAP_RESULTS)
tax <- read.csv(NCBI_TAXON_IDS, sep = ";")

# retrieve taxonomic information
kdm <- c()
phy <- c()
spc <- c()
cls <- c()
ord <- c()
for (i in 1:nrow(qnt)) {
  name <- as.character(qnt[i, 1])
  idx <- which(tax[, "Genome"] == name) 
  kdm <- c(kdm, as.character(tax[idx, "Recent.Kingdoms"]))
  phy <- c(phy, as.character(tax[idx, "Phylum"]))
  cls <- c(cls, as.character(tax[idx, "Class"]))
  ord <- c(ord, as.character(tax[idx, "Order"]))
  spc <- c(spc, as.character(tax[idx, "Species"]))
  if (length(idx) < 1) {
    stop(paste("unable to retrieve data for", name))
  }
}

# determine color representing the taxonomic classification
col <- c()
for (i in 1:nrow(qnt)) {
  if (kdm[i] == "Opisthokonts") {
    if (phy[i] == "Arthropoda") {
      if ( (cls[i] == "Insecta") & (ord[i] == "Diptera") ) {
        d <- "cornflowerblue"
      } else {
        d <- "blue"
      }
    } else if ( (!is.na(phy[i])) & (phy[i] == "Chordata" ) ) {
      d <- switch(cls[i], Aves = "plum3", "purple")
    } else if ( (!is.na(cls[i])) & (cls[i] == "Chromadorea") ) {
      d <- switch(ord[i], Spirurida = "green", Tylenchida = "darkolivegreen3", "darkgreen")
    } else {
      d <- switch(phy[i], Ascomycota = "brown4", Nematoda = "darkgreen", Platyhelminthes = "gold4", "cyan")
    }
  } else {
    d <- switch(kdm[i], Alveolata = "red", Archaeplastida = "gold2", Discicristates = "darkorange2", "darkgray")
  }
  col <- c(col, d)
}

# bind bootstrap information to other quantities related to the CpGo/e ratios
a <- boot[, c("X..of.samples.with.same.NM", "X..of.samples.with.more.NM", "X..of.samples.with.less.NM", "X..BS.samples.excluded.by.prob..mass.crit.")]
qnt <- cbind(qnt, a)

# bind taxonomic information and color to quantities related to the CpGo/e ratios
qnt <- cbind(qnt, kdm)
names(qnt)[ncol(qnt)] <- "Kingdom"
qnt <- cbind(qnt, phy)
names(qnt)[ncol(qnt)] <- "Phylum"
qnt <- cbind(qnt, cls)
names(qnt)[ncol(qnt)] <- "Class"
qnt <- cbind(qnt, ord)
names(qnt)[ncol(qnt)] <- "Order"
qnt <- cbind(qnt, spc)
names(qnt)[ncol(qnt)] <- "Species"
qnt <- cbind(qnt, col)
names(qnt)[ncol(qnt)] <- "Color"

dat[[db]] <- qnt

# determine size of phyla if belonging to a large enough kingdom
phyla <- list()
curr.dat <- dat[[db]]
v <- as.data.frame( table( curr.dat[, "Kingdom"] ) )
kdms <- as.character( v[ v[, "Freq"] >= 10, 1] )
a <- curr.dat[ curr.dat[, "Kingdom"] %in% kdms, c("Kingdom", "Phylum") ]
b <- as.data.frame( table( as.character(a[, "Phylum"]) ) )
colnames(b)[1] <- "Phylum"
a <- a[!duplicated(a), ]
phy <- merge(a, b, by = "Phylum")
phy <- phy[order(phy[, "Kingdom"]), ]
phyla[[db]] <- phy

# determine size of phyla if belonging to a large enough kingdom
classes <- list()
curr.dat <- dat[[db]]
v <- as.data.frame( table( curr.dat[, c("Kingdom", "Phylum")] ) )
tax <- v[ v[, "Freq"] >= 10, c(1, 2)]
a <- c()
for (i in 1:nrow(curr.dat)) {
  for (j in 1:nrow(tax)) {
    if ( ( curr.dat[i, "Kingdom"] == tax[j, "Kingdom"] ) & ( curr.dat[i, "Phylum"] == tax[j, "Phylum"] ) ) {
      a <- rbind(a, curr.dat[i, c("Class", "Phylum", "Kingdom")])
    }
  }
}
b <- as.data.frame( table( as.character(a[, "Class"]) ) )
colnames(b)[1] <- "Class"
a <- a[!duplicated(a), ]
cls <- merge(a, b, by = "Class")
cls <- cls[order(cls[, "Phylum"]), ]
cls <- cls[order(cls[, "Kingdom"]), ]
classes[[db]] <- cls
